# Supplementary material for: Population history and admixture of the Fulani people from the Sahel
Source: Am J Hum Genet. 2025 Feb 6;112(2):261–75. doi: 10.1016/j.ajhg.2024.12.015 (PMC11866953; doi:10.1016/j.ajhg.2024.12.015)
Supplement: Data S1. Tables S1–S15 [file mmc2.xlsx]

## Sheet: S1-Fulani
		Table S1: Information for all Fulani individuals included in the present study (EGAS50000000451).
		Population label	Sample ID	Number of sites	Number of missing sites	Genotyping Rate	Reference	Genotyping Batch	Included or Removed sample
	1	Niger_Fulani_Abalak	FAba51	633940	3663	0.994222	Present study	WGA (EGAD50000000654)	Analysed
	2	Niger_Fulani_Abalak	FAba54	633940	1177	0.998143	Present study	WGA (EGAD50000000654)	Analysed
	3	Niger_Fulani_Abalak	FAba55	633940	432	0.999318	Present study	WGA (EGAD50000000654)	Analysed
	4	Niger_Fulani_Abalak	FAba56	633940	797	0.998743	Present study	WGA (EGAD50000000654)	Analysed
	5	Niger_Fulani_Abalak	FAba60	633940	2046	0.996773	Present study	WGA (EGAD50000000654)	Analysed
	6	Niger_Fulani_Abalak	FAba61	633940	124	0.999804	Present study	WGA (EGAD50000000654)	Analysed
	7	Niger_Fulani_Abalak	FAba63	633940	282	0.999555	Present study	WGA (EGAD50000000654)	Analysed
	8	Niger_Fulani_Abalak	FAba64	633940	277	0.999563	Present study	WGA (EGAD50000000654)	Analysed
	9	Niger_Fulani_Abalak	FAba65	633940	381	0.999399	Present study	WGA (EGAD50000000654)	Analysed
	10	Niger_Fulani_Abalak	FAba66	633940	410	0.999353	Present study	WGA (EGAD50000000654)	Analysed
	11	Niger_Fulani_Abalak	FAba67	633940	386	0.999391	Present study	WGA (EGAD50000000654)	Analysed
	12	Niger_Fulani_Abalak	FAba68	633940	273	0.999569	Present study	WGA (EGAD50000000654)	Analysed
	13	Niger_Fulani_Abalak	FAba70	633940	162	0.999745	Present study	WGA (EGAD50000000654)	Analysed
	14	Niger_Fulani_Abalak	FAba71	633940	308	0.999514	Present study	WGA (EGAD50000000654)	Analysed
	15	Niger_Fulani_Abalak	FAba72	633940	31554	0.95023	Present study	WGA (EGAD50000000654)	Analysed
	16	Niger_Fulani_Abalak	FAba73	633940	412	0.99935	Present study	WGA (EGAD50000000654)	Analysed
	17	Niger_Fulani_Abalak	FAba74	633940	310	0.999511	Present study	WGA (EGAD50000000654)	Analysed
	18	Niger_Fulani_Abalak	FAba75	633940	358	0.999435	Present study	WGA (EGAD50000000654)	Analysed
	19	Niger_Fulani_Abalak	FAba76	633940	40490	0.93613	Present study	WGA (EGAD50000000654)	Analysed
	20	Niger_Fulani_Ader	FAde04	633940	2011	0.996828	Present study	WGA (EGAD50000000654)	Analysed
	21	Niger_Fulani_Ader	FAde05	633940	170	0.999732	Present study	WGA (EGAD50000000654)	Analysed
	22	Niger_Fulani_Ader	FAde06	633940	347	0.999453	Present study	WGA (EGAD50000000654)	Analysed
	23	Niger_Fulani_Ader	FAde09	633940	119	0.999812	Present study	WGA (EGAD50000000654)	Analysed
	25	Niger_Fulani_Ader	FAde10	633940	458	0.999278	Present study	WGA (EGAD50000000654)	Analysed
	26	Niger_Fulani_Ader	FAde13	633940	252	0.999602	Present study	WGA (EGAD50000000654)	Analysed
	27	Niger_Fulani_Ader	FAde14	633940	39811	0.9372	Present study	WGA (EGAD50000000654)	Analysed
	28	Niger_Fulani_Ader	FAde15	633940	314	0.999505	Present study	WGA (EGAD50000000654)	Analysed
	29	Niger_Fulani_Ader	FAde16	633940	27976	0.95587	Present study	WGA (EGAD50000000654)	Analysed
	30	Niger_Fulani_Ader	FAde17	633940	230	0.999637	Present study	WGA (EGAD50000000654)	Analysed
	31	Niger_Fulani_Ader	FAde20	633940	259	0.999591	Present study	WGA (EGAD50000000654)	Analysed
	32	Niger_Fulani_Ader	FAde21	633940	57522	0.90926	Present study	WGA (EGAD50000000654)	Analysed
	33	Niger_Fulani_Ader	FAde31	633940	519	0.999181	Present study	WGA (EGAD50000000654)	Analysed
	34	Niger_Fulani_Ader	FAde36	633940	300	0.999527	Present study	WGA (EGAD50000000654)	Analysed
	35	Niger_Fulani_Ader	FAde42	633940	291	0.999541	Present study	WGA (EGAD50000000654)	Analysed
	36	Niger_Fulani_Ader	FAde44	633940	206	0.999675	Present study	WGA (EGAD50000000654)	Analysed
	37	Niger_Fulani_Ader	FAde45	633940	186	0.999707	Present study	WGA (EGAD50000000654)	Analysed
	38	Niger_Fulani_Ader	FAde47	633940	2398	0.996217	Present study	WGA (EGAD50000000654)	Analysed
	39	Niger_Fulani_Ader	FAde48	633940	571	0.999099	Present study	WGA (EGAD50000000654)	Analysed
	40	Niger_Fulani_Balatungur	FBal099	633940	231	0.999636	Present study	WGA (EGAD50000000654)	Analysed
	41	Niger_Fulani_Balatungur	FBal100	633940	441	0.999304	Present study	WGA (EGAD50000000654)	Analysed
	43	Niger_Fulani_Balatungur	FBal102	633940	69213	0.8908	Present study	WGA (EGAD50000000654)	Analysed
	44	Niger_Fulani_Balatungur	FBal103	633940	31773	0.94988	Present study	WGA (EGAD50000000654)	Analysed
	45	Niger_Fulani_Balatungur	FBal104	633940	164	0.999741	Present study	WGA (EGAD50000000654)	Analysed
	46	Niger_Fulani_Balatungur	FBal105	633940	131	0.999793	Present study	WGA (EGAD50000000654)	Analysed
	47	Niger_Fulani_Balatungur	FBal107	633940	296	0.999533	Present study	WGA (EGAD50000000654)	Analysed
	48	Niger_Fulani_Balatungur	FBal108	633940	68451	0.892	Present study	WGA (EGAD50000000654)	Analysed
	49	Niger_Fulani_Balatungur	FBal109	633940	166	0.999738	Present study	WGA (EGAD50000000654)	Analysed
	50	Niger_Fulani_Balatungur	FBal110	633940	18056	0.97152	Present study	WGA (EGAD50000000654)	Analysed
	51	Niger_Fulani_Balatungur	FBal111	633940	11051	0.98257	Present study	WGA (EGAD50000000654)	Analysed
	52	Niger_Fulani_Balatungur	FBal112	633940	65477	0.8967	Present study	WGA (EGAD50000000654)	Analysed
	53	Niger_Fulani_Balatungur	FBal114	633940	32107	0.94935	Present study	WGA (EGAD50000000654)	Analysed
	54	Niger_Fulani_Balatungur	FBal115	633940	934	0.998527	Present study	WGA (EGAD50000000654)	Analysed
	55	Niger_Fulani_Balatungur	FBal116	633940	2900	0.995425	Present study	WGA (EGAD50000000654)	Analysed
	56	Niger_Fulani_Balatungur	FBal117	633940	923	0.998544	Present study	WGA (EGAD50000000654)	Analysed
	57	Niger_Fulani_Balatungur	FBal118	633940	1905	0.996995	Present study	WGA (EGAD50000000654)	Analysed
	58	Niger_Fulani_Balatungur	FBal119	633940	2166	0.996583	Present study	WGA (EGAD50000000654)	Analysed
	62	BurkinaFaso_Fulani_Banfora	FBan53	633940	33739	0.94678	Present study	WGA (EGAD50000000654)	Analysed
	63	BurkinaFaso_Fulani_Banfora	FBan55	633940	561	0.999115	Present study	WGA (EGAD50000000654)	Analysed
	64	BurkinaFaso_Fulani_Banfora	FBan63	633940	183	0.999711	Present study	WGA (EGAD50000000654)	Analysed
	65	BurkinaFaso_Fulani_Banfora	FBan64	633940	704	0.998889	Present study	WGA (EGAD50000000654)	Analysed
	66	BurkinaFaso_Fulani_Banfora	FBan69	633940	903	0.998576	Present study	WGA (EGAD50000000654)	Analysed
	67	BurkinaFaso_Fulani_Banfora	FBan73	633940	220	0.999653	Present study	WGA (EGAD50000000654)	Analysed
	68	BurkinaFaso_Fulani_Banfora	FBan77	633940	361	0.99943	Present study	WGA (EGAD50000000654)	Analysed
	69	BurkinaFaso_Fulani_Banfora	FBan79	633940	189	0.999702	Present study	WGA (EGAD50000000654)	Analysed
	70	BurkinaFaso_Fulani_Banfora	FBan80	633940	481	0.999241	Present study	WGA (EGAD50000000654)	Analysed
	71	BurkinaFaso_Fulani_Banfora	FBan82	633940	266	0.99958	Present study	WGA (EGAD50000000654)	Analysed
	72	BurkinaFaso_Fulani_Banfora	FBan85	633940	1154	0.99818	Present study	WGA (EGAD50000000654)	Analysed
	73	BurkinaFaso_Fulani_Banfora	FBan88	633940	147	0.999768	Present study	WGA (EGAD50000000654)	Analysed
	74	BurkinaFaso_Fulani_Banfora	FBan89	633940	172	0.999729	Present study	WGA (EGAD50000000654)	Analysed
	75	BurkinaFaso_Fulani_Banfora	FBan90	633940	369	0.999418	Present study	WGA (EGAD50000000654)	Analysed
	76	BurkinaFaso_Fulani_Banfora	FBan92	633940	1089	0.998282	Present study	WGA (EGAD50000000654)	Analysed
	77	BurkinaFaso_Fulani_Banfora	FBan93	633940	292	0.999539	Present study	WGA (EGAD50000000654)	Analysed
	78	BurkinaFaso_Fulani_Banfora	FBan97	633940	411	0.999352	Present study	WGA (EGAD50000000654)	Analysed
	79	BurkinaFaso_Fulani_Banfora	FBan99	633940	179	0.999718	Present study	WGA (EGAD50000000654)	Analysed
	80	Chad_Fulani_Bongor	FBon02	633940	56168	0.9114	Present study	WGA (EGAD50000000654)	Analysed
	81	Chad_Fulani_Bongor	FBon03	633940	236	0.999628	Present study	WGA (EGAD50000000654)	Analysed
	82	Chad_Fulani_Bongor	FBon06	633940	206	0.999675	Present study	WGA (EGAD50000000654)	Analysed
	83	Chad_Fulani_Bongor	FBon07	633940	159	0.999749	Present study	WGA (EGAD50000000654)	Analysed
	84	Chad_Fulani_Bongor	FBon08	633940	358	0.999435	Present study	WGA (EGAD50000000654)	Analysed
	86	Chad_Fulani_Bongor	FBon11	633940	885	0.998604	Present study	WGA (EGAD50000000654)	Analysed
	87	Chad_Fulani_Bongor	FBon16	633940	454	0.999284	Present study	WGA (EGAD50000000654)	Analysed
	88	Chad_Fulani_Bongor	FBon18	633940	149	0.999765	Present study	WGA (EGAD50000000654)	Analysed
	89	Chad_Fulani_Bongor	FBon21	633940	155	0.999756	Present study	WGA (EGAD50000000654)	Analysed
	90	Chad_Fulani_Bongor	FBon30	633940	288	0.999546	Present study	WGA (EGAD50000000654)	Analysed
	91	Chad_Fulani_Bongor	FBon31	633940	246	0.999612	Present study	WGA (EGAD50000000654)	Analysed
	92	Chad_Fulani_Bongor	FBon33	633940	178	0.999719	Present study	WGA (EGAD50000000654)	Analysed
	93	Chad_Fulani_Bongor	FBon37	633940	257	0.999595	Present study	WGA (EGAD50000000654)	Analysed
	94	Chad_Fulani_Bongor	FBon38	633940	1319	0.997919	Present study	WGA (EGAD50000000654)	Analysed
	95	Chad_Fulani_Bongor	FBon39	633940	134	0.999789	Present study	WGA (EGAD50000000654)	Analysed
	96	Chad_Fulani_Bongor	FBon40	633940	181	0.999714	Present study	WGA (EGAD50000000654)	Analysed
	97	Chad_Fulani_Bongor	FBon43	633940	231	0.999636	Present study	WGA (EGAD50000000654)	Analysed
	98	Chad_Fulani_Bongor	FBon44	633940	212	0.999666	Present study	WGA (EGAD50000000654)	Analysed
	99	Chad_Fulani_Bongor	FBon47	633940	339	0.999465	Present study	WGA (EGAD50000000654)	Analysed
	100	Chad_Fulani_Bongor	FBon48	633940	165	0.99974	Present study	WGA (EGAD50000000654)	Analysed
	101	Chad_Fulani_Bongor	FBon49	633940	226	0.999644	Present study	WGA (EGAD50000000654)	Analysed
	102	Chad_Fulani_Bongor	FBon50	633940	428	0.999325	Present study	WGA (EGAD50000000654)	Analysed
	103	Mali_Fulani_Diafarabe	FDia05	633940	526	0.99917	Present study	WGA (EGAD50000000654)	Analysed
	104	Mali_Fulani_Diafarabe	FDia06	633940	316	0.999502	Present study	WGA (EGAD50000000654)	Analysed
	105	Mali_Fulani_Diafarabe	FDia07	633940	201	0.999683	Present study	WGA (EGAD50000000654)	Analysed
	106	Mali_Fulani_Diafarabe	FDia08	633940	1900	0.997003	Present study	WGA (EGAD50000000654)	Analysed
	107	Mali_Fulani_Diafarabe	FDia09	633940	224	0.999647	Present study	WGA (EGAD50000000654)	Analysed
	108	Mali_Fulani_Diafarabe	FDia11	633940	1309	0.997935	Present study	WGA (EGAD50000000654)	Analysed
	109	Mali_Fulani_Diafarabe	FDia14	633940	1055	0.998336	Present study	WGA (EGAD50000000654)	Analysed
	110	Mali_Fulani_Diafarabe	FDia15	633940	690	0.998912	Present study	WGA (EGAD50000000654)	Analysed
	111	Mali_Fulani_Diafarabe	FDia16	633940	321	0.999494	Present study	WGA (EGAD50000000654)	Analysed
	112	Mali_Fulani_Diafarabe	FDia17	633940	627	0.999011	Present study	WGA (EGAD50000000654)	Analysed
	113	Mali_Fulani_Diafarabe	FDia22	633940	335	0.999472	Present study	WGA (EGAD50000000654)	Analysed
	114	Mali_Fulani_Diafarabe	FDia25	633940	737	0.998837	Present study	WGA (EGAD50000000654)	Analysed
	115	Mali_Fulani_Diafarabe	FDia27	633940	339	0.999465	Present study	WGA (EGAD50000000654)	Analysed
	116	Mali_Fulani_Diafarabe	FDia31	633940	489	0.999229	Present study	WGA (EGAD50000000654)	Analysed
	117	Mali_Fulani_Diafarabe	FDia32	633940	2692	0.995754	Present study	WGA (EGAD50000000654)	Analysed
	118	Mali_Fulani_Diafarabe	FDia34	633940	271	0.999572	Present study	WGA (EGAD50000000654)	Analysed
	119	Mali_Fulani_Diafarabe	FDia36	633940	994	0.998432	Present study	WGA (EGAD50000000654)	Analysed
	120	Mali_Fulani_Diafarabe	FDia37	633940	2808	0.995571	Present study	WGA (EGAD50000000654)	Analysed
	121	Mali_Fulani_Diafarabe	FDia38	633940	287	0.999547	Present study	WGA (EGAD50000000654)	Analysed
	122	Mali_Fulani_Diafarabe	FDia39	633940	2795	0.995591	Present study	WGA (EGAD50000000654)	Analysed
	123	Mali_Fulani_Diafarabe	FDia40	633940	229	0.999639	Present study	WGA (EGAD50000000654)	Analysed
	124	Mali_Fulani_Diafarabe	FDia41	633940	406	0.99936	Present study	WGA (EGAD50000000654)	Analysed
	125	Niger_Fulani_Diffa	fdif40	633940	60488	0.90458	Present study	WGA (EGAD50000000654)	Analysed
	126	Niger_Fulani_Diffa	fdif42	633940	1244	0.998038	Present study	WGA (EGAD50000000654)	Analysed
	127	Niger_Fulani_Diffa	fdif47	633940	2760	0.995646	Present study	WGA (EGAD50000000654)	Analysed
	128	Niger_Fulani_Diffa	fdif49	633940	2215	0.996506	Present study	WGA (EGAD50000000654)	Analysed
	129	Niger_Fulani_Diffa	fdif51	633940	1992	0.996858	Present study	WGA (EGAD50000000654)	Analysed
	130	Niger_Fulani_Diffa	fdif54	633940	166	0.999738	Present study	WGA (EGAD50000000654)	Analysed
	131	Niger_Fulani_Diffa	fdif55	633940	444	0.9993	Present study	WGA (EGAD50000000654)	Analysed
	132	Niger_Fulani_Diffa	fdif58	633940	38151	0.93982	Present study	WGA (EGAD50000000654)	Analysed
	133	Niger_Fulani_Diffa	fdif60	633940	658	0.998962	Present study	WGA (EGAD50000000654)	Analysed
	134	Niger_Fulani_Diffa	fdif61	633940	166	0.999738	Present study	WGA (EGAD50000000654)	Analysed
	135	Niger_Fulani_Diffa	fdif63	633940	3976	0.993728	Present study	WGA (EGAD50000000654)	Analysed
	136	Niger_Fulani_Diffa	fdif64	633940	1117	0.998238	Present study	WGA (EGAD50000000654)	Analysed
	137	Niger_Fulani_Diffa	fdif66	633940	53740	0.91523	Present study	WGA (EGAD50000000654)	Analysed
	138	Senegal_Fulani_Linguere	ffe01	633940	131	0.999793	Present study	Saliva (EGAD50000000653)	Analysed
	139	Senegal_Fulani_Linguere	ffe02	633940	428	0.999325	Present study	Saliva (EGAD50000000653)	Analysed
	140	Senegal_Fulani_Linguere	ffe03	633940	137	0.999784	Present study	Saliva (EGAD50000000653)	Analysed
	141	Senegal_Fulani_Linguere	ffe06	633940	116	0.999817	Present study	Saliva (EGAD50000000653)	Analysed
	142	Senegal_Fulani_Linguere	ffe10	633940	18730	0.97045	Present study	Saliva (EGAD50000000653)	Analysed
	143	Senegal_Fulani_Linguere	ffe12	633940	190	0.9997	Present study	Saliva (EGAD50000000653)	Analysed
	144	Senegal_Fulani_Linguere	ffe13	633940	135	0.999787	Present study	Saliva (EGAD50000000653)	Analysed
	145	Senegal_Fulani_Linguere	ffe14	633940	144	0.999773	Present study	Saliva (EGAD50000000653)	Analysed
	146	Senegal_Fulani_Linguere	ffe15	633940	114	0.99982	Present study	Saliva (EGAD50000000653)	Analysed
	147	Senegal_Fulani_Linguere	ffe16	633940	130	0.999795	Present study	Saliva (EGAD50000000653)	Analysed
	148	Senegal_Fulani_Linguere	ffe20	633940	2385	0.996238	Present study	Saliva (EGAD50000000653)	Analysed
	149	Senegal_Fulani_Linguere	ffe21	633940	165	0.99974	Present study	Saliva (EGAD50000000653)	Analysed
	150	Senegal_Fulani_Linguere	ffe22	633940	303	0.999522	Present study	Saliva (EGAD50000000653)	Analysed
	151	Senegal_Fulani_Linguere	ffe23	633940	83	0.999869	Present study	Saliva (EGAD50000000653)	Analysed
	152	Senegal_Fulani_Linguere	ffe24	633940	94	0.999852	Present study	Saliva (EGAD50000000653)	Analysed
	153	Senegal_Fulani_Linguere	ffe28	633940	281	0.999557	Present study	Saliva (EGAD50000000653)	Analysed
	154	Senegal_Fulani_Linguere	ffe30	633940	1055	0.998336	Present study	Saliva (EGAD50000000653)	Analysed
	155	Senegal_Fulani_Linguere	ffe32	633940	1858	0.997069	Present study	Saliva (EGAD50000000653)	Analysed
	158	Chad_Fulani_Linia	flin125	633940	201	0.999683	Present study	WGA (EGAD50000000654)	Analysed
	159	Chad_Fulani_Linia	flin127	633940	3442	0.99457	Present study	WGA (EGAD50000000654)	Analysed
	160	Chad_Fulani_Linia	flin130	633940	172	0.999729	Present study	WGA (EGAD50000000654)	Analysed
	161	Chad_Fulani_Linia	flin132	633940	281	0.999557	Present study	WGA (EGAD50000000654)	Analysed
	162	Chad_Fulani_Linia	flin136	633940	215	0.999661	Present study	WGA (EGAD50000000654)	Analysed
	163	Chad_Fulani_Linia	flin138	633940	456	0.999281	Present study	WGA (EGAD50000000654)	Analysed
	164	Chad_Fulani_Linia	flin139	633940	4501	0.9929	Present study	WGA (EGAD50000000654)	Analysed
	165	Chad_Fulani_Linia	flin141	633940	586	0.999076	Present study	WGA (EGAD50000000654)	Analysed
	166	Chad_Fulani_Linia	flin142	633940	315	0.999503	Present study	WGA (EGAD50000000654)	Analysed
	167	Chad_Fulani_Linia	flin143	633940	1212	0.998088	Present study	WGA (EGAD50000000654)	Analysed
	168	Chad_Fulani_Linia	flin145	633940	7906	0.98753	Present study	WGA (EGAD50000000654)	Analysed
	169	Chad_Fulani_Linia	flin146	633940	444	0.9993	Present study	WGA (EGAD50000000654)	Analysed
	170	Chad_Fulani_Linia	flin147	633940	578	0.999088	Present study	WGA (EGAD50000000654)	Analysed
	171	Chad_Fulani_Linia	flin148	633940	224	0.999647	Present study	WGA (EGAD50000000654)	Analysed
	172	Chad_Fulani_Linia	flin152	633940	375	0.999409	Present study	WGA (EGAD50000000654)	Analysed
	173	Chad_Fulani_Linia	flin153	633940	342	0.99946	Present study	WGA (EGAD50000000654)	Analysed
	174	Chad_Fulani_Linia	flin154	633940	559	0.999118	Present study	WGA (EGAD50000000654)	Analysed
	175	Mauritania_Fulani_Assaba	fma03	633940	100	0.999842	Present study	Saliva (EGAD50000000653)	Analysed
	176	Mauritania_Fulani_Assaba	fma07	633940	127	0.9998	Present study	Saliva (EGAD50000000653)	Analysed
	177	Mauritania_Fulani_Assaba	fma08	633940	108	0.99983	Present study	Saliva (EGAD50000000653)	Analysed
	178	Mauritania_Fulani_Assaba	fma09	633940	217	0.999658	Present study	Saliva (EGAD50000000653)	Analysed
	179	Mauritania_Fulani_Assaba	fma11	633940	126	0.999801	Present study	Saliva (EGAD50000000653)	Analysed
	180	Mauritania_Fulani_Assaba	fma14	633940	255	0.999598	Present study	Saliva (EGAD50000000653)	Analysed
	181	Mauritania_Fulani_Assaba	fma15	633940	17464	0.97245	Present study	Saliva (EGAD50000000653)	Analysed
	182	Mauritania_Fulani_Assaba	fma17	633940	203	0.99968	Present study	Saliva (EGAD50000000653)	Analysed
	183	Mauritania_Fulani_Assaba	fma18	633940	160	0.999748	Present study	Saliva (EGAD50000000653)	Analysed
	184	Mauritania_Fulani_Assaba	fma19	633940	104	0.999836	Present study	Saliva (EGAD50000000653)	Analysed
	185	Mauritania_Fulani_Assaba	fma20	633940	155	0.999756	Present study	Saliva (EGAD50000000653)	Analysed
	186	Mauritania_Fulani_Assaba	fma24	633940	152	0.99976	Present study	Saliva (EGAD50000000653)	Analysed
	187	Mauritania_Fulani_Assaba	fma25	633940	144	0.999773	Present study	Saliva (EGAD50000000653)	Analysed
	188	Mauritania_Fulani_Assaba	fma26	633940	146	0.99977	Present study	Saliva (EGAD50000000653)	Analysed
	189	Mauritania_Fulani_Assaba	fma27	633940	147	0.999768	Present study	Saliva (EGAD50000000653)	Analysed
	190	Mauritania_Fulani_Assaba	fma29	633940	5040	0.99205	Present study	Saliva (EGAD50000000653)	Analysed
	191	Mali_Fulani_InnerDelta	FML02	633940	106	0.999833	Present study	Saliva (EGAD50000000653)	Analysed
	192	Mali_Fulani_InnerDelta	FML03	633940	1867	0.997055	Present study	Saliva (EGAD50000000653)	Analysed
	193	Mali_Fulani_InnerDelta	FML04	633940	134	0.999789	Present study	Saliva (EGAD50000000653)	Analysed
	194	Mali_Fulani_InnerDelta	FML06	633940	11118	0.98246	Present study	Saliva (EGAD50000000653)	Analysed
	195	Mali_Fulani_InnerDelta	FML07	633940	111	0.999825	Present study	Saliva (EGAD50000000653)	Analysed
	196	Mali_Fulani_InnerDelta	FML08	633940	140	0.999779	Present study	Saliva (EGAD50000000653)	Analysed
	197	Mali_Fulani_InnerDelta	FML10	633940	254	0.999599	Present study	Saliva (EGAD50000000653)	Analysed
	198	Mali_Fulani_InnerDelta	FML11	633940	8874	0.986	Present study	Saliva (EGAD50000000653)	Analysed
	199	Mali_Fulani_InnerDelta	FML13	633940	218	0.999656	Present study	Saliva (EGAD50000000653)	Analysed
	200	Mali_Fulani_InnerDelta	FML16	633940	134	0.999789	Present study	Saliva (EGAD50000000653)	Analysed
	201	Mali_Fulani_InnerDelta	FML18	633940	88	0.999861	Present study	Saliva (EGAD50000000653)	Analysed
	202	Mali_Fulani_InnerDelta	FML21	633940	128	0.999798	Present study	Saliva (EGAD50000000653)	Analysed
	203	Mali_Fulani_InnerDelta	FML24	633940	120	0.999811	Present study	Saliva (EGAD50000000653)	Analysed
	204	Mali_Fulani_InnerDelta	FML27	633940	139	0.999781	Present study	Saliva (EGAD50000000653)	Analysed
	205	Mali_Fulani_InnerDelta	FML31	633940	111	0.999825	Present study	Saliva (EGAD50000000653)	Analysed
	206	Mali_Fulani_InnerDelta	FML33	633940	173	0.999727	Present study	Saliva (EGAD50000000653)	Analysed
	207	Cameroon_Fulani_Tcheboua	Ftch114	633940	393	0.99938	Present study	WGA (EGAD50000000654)	Analysed
	208	Cameroon_Fulani_Tcheboua	Ftch115	633940	30739	0.95151	Present study	WGA (EGAD50000000654)	Analysed
	209	Cameroon_Fulani_Tcheboua	Ftch116	633940	241	0.99962	Present study	WGA (EGAD50000000654)	Analysed
	210	Cameroon_Fulani_Tcheboua	Ftch117	633940	146	0.99977	Present study	WGA (EGAD50000000654)	Analysed
	211	Cameroon_Fulani_Tcheboua	Ftch118	633940	123	0.999806	Present study	WGA (EGAD50000000654)	Analysed
	212	Cameroon_Fulani_Tcheboua	Ftch119	633940	478	0.999246	Present study	WGA (EGAD50000000654)	Analysed
	213	Cameroon_Fulani_Tcheboua	Ftch120	633940	278	0.999561	Present study	WGA (EGAD50000000654)	Analysed
	214	Cameroon_Fulani_Tcheboua	Ftch121	633940	16045	0.97469	Present study	WGA (EGAD50000000654)	Analysed
	215	Cameroon_Fulani_Tcheboua	Ftch122	633940	186	0.999707	Present study	WGA (EGAD50000000654)	Analysed
	216	Cameroon_Fulani_Tcheboua	Ftch125	633940	256	0.999596	Present study	WGA (EGAD50000000654)	Analysed
	217	Cameroon_Fulani_Tcheboua	Ftch127	633940	1000	0.998423	Present study	WGA (EGAD50000000654)	Analysed
	218	Cameroon_Fulani_Tcheboua	FTch128	633940	388	0.999388	Present study	WGA (EGAD50000000654)	Analysed
	219	Cameroon_Fulani_Tcheboua	FTch129	633940	235	0.999629	Present study	WGA (EGAD50000000654)	Analysed
	220	Cameroon_Fulani_Tcheboua	FTch130	633940	364	0.999426	Present study	WGA (EGAD50000000654)	Analysed
	221	Cameroon_Fulani_Tcheboua	FTch131	633940	249	0.999607	Present study	WGA (EGAD50000000654)	Analysed
	222	Cameroon_Fulani_Tcheboua	FTch132	633940	198	0.999688	Present study	WGA (EGAD50000000654)	Analysed
	223	Cameroon_Fulani_Tcheboua	FTch133	633940	161	0.999746	Present study	WGA (EGAD50000000654)	Analysed
	224	Cameroon_Fulani_Tcheboua	FTch134	633940	1371	0.997837	Present study	WGA (EGAD50000000654)	Analysed
	225	Cameroon_Fulani_Tcheboua	FTch135	633940	208	0.999672	Present study	WGA (EGAD50000000654)	Analysed
	226	Cameroon_Fulani_Tcheboua	FTch136	633940	265	0.999582	Present study	WGA (EGAD50000000654)	Analysed
	227	Cameroon_Fulani_Tcheboua	FTch137	633940	192	0.999697	Present study	WGA (EGAD50000000654)	Analysed
	228	Cameroon_Fulani_Tcheboua	FTch138	633940	273	0.999569	Present study	WGA (EGAD50000000654)	Analysed
	229	Cameroon_Fulani_Tcheboua	FTch139	633940	187	0.999705	Present study	WGA (EGAD50000000654)	Analysed
	230	Cameroon_Fulani_Tcheboua	FTch142	633940	2162	0.99659	Present study	WGA (EGAD50000000654)	Analysed
	231	Cameroon_Fulani_Tcheboua	FTch144	633940	188	0.999703	Present study	WGA (EGAD50000000654)	Analysed
	232	Cameroon_Fulani_Tcheboua	FTch146	633940	7657	0.98792	Present study	WGA (EGAD50000000654)	Analysed
	233	Cameroon_Fulani_Tcheboua	FTch147	633940	379	0.999402	Present study	WGA (EGAD50000000654)	Analysed
	234	Cameroon_Fulani_Tcheboua	FTch148	633940	214	0.999662	Present study	WGA (EGAD50000000654)	Analysed
	235	Cameroon_Fulani_Tcheboua	FTch149	633940	563	0.999112	Present study	WGA (EGAD50000000654)	Analysed
	236	Cameroon_Fulani_Tcheboua	FTch150	633940	30908	0.95124	Present study	WGA (EGAD50000000654)	Analysed
	237	BurkinaFaso_Fulani_Tindangou	ftin01	633940	177	0.999721	Present study	WGA (EGAD50000000654)	Analysed
	238	BurkinaFaso_Fulani_Tindangou	ftin02	633940	249	0.999607	Present study	WGA (EGAD50000000654)	Analysed
	239	BurkinaFaso_Fulani_Tindangou	ftin03	633940	277	0.999563	Present study	WGA (EGAD50000000654)	Analysed
	240	BurkinaFaso_Fulani_Tindangou	ftin04	633940	315	0.999503	Present study	WGA (EGAD50000000654)	Analysed
	241	BurkinaFaso_Fulani_Tindangou	ftin05	633940	268	0.999577	Present study	WGA (EGAD50000000654)	Analysed
	242	BurkinaFaso_Fulani_Tindangou	ftin06	633940	308	0.999514	Present study	WGA (EGAD50000000654)	Analysed
	244	BurkinaFaso_Fulani_Tindangou	ftin11	633940	1256	0.998019	Present study	WGA (EGAD50000000654)	Analysed
	245	BurkinaFaso_Fulani_Tindangou	ftin12	633940	133	0.99979	Present study	WGA (EGAD50000000654)	Analysed
	246	BurkinaFaso_Fulani_Tindangou	ftin13	633940	154	0.999757	Present study	WGA (EGAD50000000654)	Analysed
	247	BurkinaFaso_Fulani_Tindangou	ftin14	633940	112	0.999823	Present study	WGA (EGAD50000000654)	Analysed
	248	BurkinaFaso_Fulani_Tindangou	ftin15	633940	120	0.999811	Present study	WGA (EGAD50000000654)	Analysed
	249	BurkinaFaso_Fulani_Tindangou	ftin16	633940	399	0.999371	Present study	WGA (EGAD50000000654)	Analysed
	250	BurkinaFaso_Fulani_Tindangou	ftin18	633940	3148	0.995034	Present study	WGA (EGAD50000000654)	Analysed
	251	BurkinaFaso_Fulani_Tindangou	ftin20	633940	188	0.999703	Present study	WGA (EGAD50000000654)	Analysed
	252	BurkinaFaso_Fulani_Tindangou	ftin22	633940	170	0.999732	Present study	WGA (EGAD50000000654)	Analysed
	253	BurkinaFaso_Fulani_Tindangou	ftin23	633940	205	0.999677	Present study	WGA (EGAD50000000654)	Analysed
	254	BurkinaFaso_Fulani_Tindangou	ftin24	633940	175	0.999724	Present study	WGA (EGAD50000000654)	Analysed
	255	BurkinaFaso_Fulani_Tindangou	ftin25	633940	1677	0.997355	Present study	WGA (EGAD50000000654)	Analysed
	256	BurkinaFaso_Fulani_Tindangou	ftin28	633940	10800	0.98296	Present study	WGA (EGAD50000000654)	Analysed
	257	BurkinaFaso_Fulani_Tindangou	ftin29	633940	190	0.9997	Present study	WGA (EGAD50000000654)	Analysed
	258	BurkinaFaso_Fulani_Tindangou	ftin32	633940	217	0.999658	Present study	WGA (EGAD50000000654)	Analysed
	259	BurkinaFaso_Fulani_Tindangou	ftin33	633940	508	0.999199	Present study	WGA (EGAD50000000654)	Analysed
	260	BurkinaFaso_Fulani_Tindangou	ftin35	633940	250	0.999606	Present study	WGA (EGAD50000000654)	Analysed
	261	BurkinaFaso_Fulani_Tindangou	ftin36	633940	233	0.999633	Present study	WGA (EGAD50000000654)	Analysed
	263	Niger_Fulani_Zinder	fzin02	633940	48718	0.92315	Present study	WGA (EGAD50000000654)	Analysed
	264	Niger_Fulani_Zinder	fzin03	633940	12813	0.97979	Present study	WGA (EGAD50000000654)	Analysed
	265	Niger_Fulani_Zinder	fzin05	633940	743	0.998828	Present study	WGA (EGAD50000000654)	Analysed
	266	Niger_Fulani_Zinder	fzin06	633940	68130	0.8925	Present study	WGA (EGAD50000000654)	Analysed
	267	Niger_Fulani_Zinder	fzin07	633940	62227	0.90184	Present study	WGA (EGAD50000000654)	Analysed
	268	Niger_Fulani_Zinder	fzin08	633940	1868	0.997053	Present study	WGA (EGAD50000000654)	Analysed
	269	Niger_Fulani_Zinder	fzin09	633940	256	0.999596	Present study	WGA (EGAD50000000654)	Analysed
	271	Niger_Fulani_Zinder	fzin10	633940	1767	0.997213	Present study	WGA (EGAD50000000654)	Analysed
	272	Niger_Fulani_Zinder	fzin11	633940	589	0.999071	Present study	WGA (EGAD50000000654)	Analysed
	273	Niger_Fulani_Zinder	fzin12	633940	1271	0.997995	Present study	WGA (EGAD50000000654)	Analysed
	274	Niger_Fulani_Zinder	fzin14	633940	3819	0.993976	Present study	WGA (EGAD50000000654)	Analysed
	275	Niger_Fulani_Zinder	fzin16	633940	52521	0.91715	Present study	WGA (EGAD50000000654)	Analysed
	276	Niger_Fulani_Zinder	fzin19	633940	146	0.99977	Present study	WGA (EGAD50000000654)	Analysed
	277	Niger_Fulani_Zinder	fzin20	633940	835	0.998683	Present study	WGA (EGAD50000000654)	Analysed
	278	Niger_Fulani_Zinder	fzin21	633940	348	0.999451	Present study	WGA (EGAD50000000654)	Analysed
	279	Niger_Fulani_Zinder	fzin22	633940	12681	0.98	Present study	WGA (EGAD50000000654)	Analysed
	280	Niger_Fulani_Zinder	fzin24	633940	319	0.999497	Present study	WGA (EGAD50000000654)	Analysed
	281	Niger_Fulani_Zinder	fzin25	633940	71724	0.8869	Present study	WGA (EGAD50000000654)	Analysed
	282	Niger_Fulani_Zinder	fzin27	633940	428	0.999325	Present study	WGA (EGAD50000000654)	Analysed
	283	Niger_Fulani_Zinder	fzin28	633940	240	0.999621	Present study	WGA (EGAD50000000654)	Analysed
	284	Niger_Fulani_Zinder	fzin30	633940	191	0.999699	Present study	WGA (EGAD50000000654)	Analysed
	285	Guinea_Fulani	FFD04	633940	137	0.999784	Fortes-Lima et al. 36173804
	286	Guinea_Fulani	FFD05	633940	105	0.999834	Fortes-Lima et al. 36173804
	287	Guinea_Fulani	FFD06	633940	434	0.999315	Fortes-Lima et al. 36173804
	288	Guinea_Fulani	FFD07	633940	660	0.998959	Fortes-Lima et al. 36173804
	289	Guinea_Fulani	FFD08	633940	87	0.999863	Fortes-Lima et al. 36173804
	290	Guinea_Fulani	FFD09	633940	189	0.999702	Fortes-Lima et al. 36173804
	291	Guinea_Fulani	FFD10	633940	117	0.999815	Fortes-Lima et al. 36173804
	292	Guinea_Fulani	FFD11	633940	250	0.999606	Fortes-Lima et al. 36173804
	293	Guinea_Fulani	FFD12	633940	107	0.999831	Fortes-Lima et al. 36173804
	294	Guinea_Fulani	FFD13	633940	109	0.999828	Fortes-Lima et al. 36173804
	295	Guinea_Fulani	FFD14	633940	65	0.999897	Fortes-Lima et al. 36173804
	296	Guinea_Fulani	FFD31	633940	342	0.99946	Fortes-Lima et al. 36173804
	297	Guinea_Fulani	FFD32	633940	225	0.999645	Fortes-Lima et al. 36173804
	298	Guinea_Fulani	FFD33	633940	112	0.999823	Fortes-Lima et al. 36173804
	299	Guinea_Fulani	FFD34	633940	388	0.999388	Fortes-Lima et al. 36173804
	300	Guinea_Fulani	FFD35	633940	204	0.999678	Fortes-Lima et al. 36173804
	301	Guinea_Fulani	FFD36	633940	87	0.999863	Fortes-Lima et al. 36173804
	302	Guinea_Fulani	FFD37	633940	120	0.999811	Fortes-Lima et al. 36173804
	303	Guinea_Fulani	FFD42	633940	167	0.999737	Fortes-Lima et al. 36173804
	304	Guinea_Fulani	FFD43	633940	158	0.999751	Fortes-Lima et al. 36173804
	305	Guinea_Fulani	FFD46	633940	116	0.999817	Fortes-Lima et al. 36173804
	306	Guinea_Fulani	FFD47	633940	110	0.999826	Fortes-Lima et al. 36173804
	307	Guinea_Fulani	FFD48	633940	156	0.999754	Fortes-Lima et al. 36173804
	308	Guinea_Fulani	FFD49	633940	102	0.999839	Fortes-Lima et al. 36173804
	309	Guinea_Fulani	FFD51	633940	95	0.99985	Fortes-Lima et al. 36173804
	310	Senegal_Halpularen	HAL01	633940	137	0.999784	Fortes-Lima et al. 36173804
	311	Senegal_Halpularen	HAL03	633940	105	0.999834	Fortes-Lima et al. 36173804
	312	Senegal_Halpularen	HAL04	633940	434	0.999315	Fortes-Lima et al. 36173804
	313	Senegal_Halpularen	HAL06	633940	660	0.998959	Fortes-Lima et al. 36173804
	314	Senegal_Halpularen	HAL07	633940	87	0.999863	Fortes-Lima et al. 36173804
	315	Senegal_Halpularen	HAL08	633940	189	0.999702	Fortes-Lima et al. 36173804
	316	Senegal_Halpularen	HAL09	633940	117	0.999815	Fortes-Lima et al. 36173804
	317	Senegal_Halpularen	HAL11	633940	250	0.999606	Fortes-Lima et al. 36173804
	318	Senegal_Halpularen	HAL12	633940	107	0.999831	Fortes-Lima et al. 36173804
	319	Senegal_Halpularen	HAL13	633940	109	0.999828	Fortes-Lima et al. 36173804
	320	Senegal_Halpularen	HAL14	633940	65	0.999897	Fortes-Lima et al. 36173804
	321	Senegal_Halpularen	HAL15	633940	342	0.99946	Fortes-Lima et al. 36173804
	322	Senegal_Halpularen	HAL16	633940	225	0.999645	Fortes-Lima et al. 36173804
	323	Senegal_Halpularen	HAL17	633940	112	0.999823	Fortes-Lima et al. 36173804
	324	Senegal_Halpularen	HAL18	633940	388	0.999388	Fortes-Lima et al. 36173804
	325	Senegal_Halpularen	HAL19	633940	204	0.999678	Fortes-Lima et al. 36173804
	326	Senegal_Halpularen	HAL20	633940	87	0.999863	Fortes-Lima et al. 36173804
	327	Senegal_Halpularen	HAL22	633940	120	0.999811	Fortes-Lima et al. 36173804
	328	Senegal_Halpularen	HAL23	633940	167	0.999737	Fortes-Lima et al. 36173804
	329	Senegal_Halpularen	HAL24	633940	158	0.999751	Fortes-Lima et al. 36173804
	330	Senegal_Halpularen	HAL26	633940	116	0.999817	Fortes-Lima et al. 36173804
	331	Senegal_Halpularen	HAL30	633940	110	0.999826	Fortes-Lima et al. 36173804
	332	Senegal_Halpularen	HAL33	633940	156	0.999754	Fortes-Lima et al. 36173804
	333	Gambia_Fula	195850_E02_TDT5142389	633940	145	0.999771	Gurdasani et al. 25470054
	334	Gambia_Fula	195851_G12_TDT5140551	633940	483	0.999238	Gurdasani et al. 25470054
	335	Gambia_Fula	195852_A04_TDT5140830	633940	682	0.998924	Gurdasani et al. 25470054
	336	Gambia_Fula	195852_A11_TDT5140962	633940	3284	0.99482	Gurdasani et al. 25470054
	337	Gambia_Fula	195852_A12_TDT5140988	633940	185	0.999708	Gurdasani et al. 25470054
	338	Gambia_Fula	195852_B05_TDT5140852	633940	372	0.999413	Gurdasani et al. 25470054
	339	Gambia_Fula	195852_C12_TDT5140994	633940	237	0.999626	Gurdasani et al. 25470054
	340	Gambia_Fula	195852_D11_TDT5140970	633940	126	0.999801	Gurdasani et al. 25470054
	341	Gambia_Fula	195852_F05_TDT5140860	633940	367	0.999421	Gurdasani et al. 25470054
	342	Gambia_Fula	195852_F10_TDT5140952	633940	282	0.999555	Gurdasani et al. 25470054
	343	Gambia_Fula	195852_G04_TDT5140845	633940	709	0.998882	Gurdasani et al. 25470054
	344	Gambia_Fula	195852_G12_TDT5141002	633940	3750	0.994085	Gurdasani et al. 25470054
	345	Gambia_Fula	195852_H10_TDT5140960	633940	480	0.999243	Gurdasani et al. 25470054
	346	Gambia_Fula	195855_A02_TDT5141719	633940	285	0.99955	Gurdasani et al. 25470054
	347	Gambia_Fula	195855_G01_TDT5141711	633940	226	0.999644	Gurdasani et al. 25470054
	348	Gambia_Fula	195856_B09_TDT5142193	633940	766	0.998792	Gurdasani et al. 25470054
	349	Gambia_Fula	195856_C09_TDT5142201	633940	428	0.999325	Gurdasani et al. 25470054
	350	Gambia_Fula	195858_A01_TDT5140559	633940	381	0.999399	Gurdasani et al. 25470054
	351	Gambia_Fula	195858_A03_TDT5140599	633940	298	0.99953	Gurdasani et al. 25470054
	352	Gambia_Fula	195858_A06_TDT5140674	633940	3701	0.994162	Gurdasani et al. 25470054
	353	Gambia_Fula	195858_A07_TDT5140716	633940	377	0.999405	Gurdasani et al. 25470054
	354	Gambia_Fula	195858_C02_TDT5140578	633940	215	0.999661	Gurdasani et al. 25470054
	355	Gambia_Fula	195858_C03_TDT5140602	633940	576	0.999091	Gurdasani et al. 25470054
	356	Gambia_Fula	195858_C05_TDT5140647	633940	251	0.999604	Gurdasani et al. 25470054
	357	Gambia_Fula	195858_C06_TDT5140682	633940	320	0.999495	Gurdasani et al. 25470054
	358	Gambia_Fula	195858_D05_TDT5140655	633940	280	0.999558	Gurdasani et al. 25470054
	359	Gambia_Fula	195858_E02_TDT5140586	633940	90	0.999858	Gurdasani et al. 25470054
	360	Gambia_Fula	195858_E03_TDT5140607	633940	425	0.99933	Gurdasani et al. 25470054
	361	Gambia_Fula	195858_E05_TDT5140662	633940	285	0.99955	Gurdasani et al. 25470054
	362	Gambia_Fula	195858_E06_TDT5140692	633940	493	0.999222	Gurdasani et al. 25470054
	363	Gambia_Fula	195858_E10_TDT5140770	633940	559	0.999118	Gurdasani et al. 25470054
	364	Gambia_Fula	195858_E11_TDT5140778	633940	2939	0.995364	Gurdasani et al. 25470054
	365	Gambia_Fula	195858_F06_TDT5140700	633940	435	0.999314	Gurdasani et al. 25470054
	366	Gambia_Fula	195858_F08_TDT5140751	633940	259	0.999591	Gurdasani et al. 25470054
	367	Gambia_Fula	195858_G02_TDT5140594	633940	172	0.999729	Gurdasani et al. 25470054
	368	Gambia_Fula	195858_G03_TDT5140610	633940	631	0.999005	Gurdasani et al. 25470054
	369	Gambia_Fula	195858_G05_TDT5140670	633940	231	0.999636	Gurdasani et al. 25470054
	370	Gambia_Fula	195858_G06_TDT5140708	633940	423	0.999333	Gurdasani et al. 25470054
	371	Gambia_Fula	195858_H03_TDT5140614	633940	487	0.999232	Gurdasani et al. 25470054
	372	Gambia_Fula	195859_A03_TDT5141067	633940	3135	0.995055	Gurdasani et al. 25470054
	373	Gambia_Fula	195859_A06_TDT5141141	633940	161	0.999746	Gurdasani et al. 25470054
	374	Gambia_Fula	195859_B01_TDT5141008	633940	1031	0.998374	Gurdasani et al. 25470054
	375	Gambia_Fula	195859_B10_TDT5141204	633940	270	0.999574	Gurdasani et al. 25470054
	376	Gambia_Fula	195859_C03_TDT5141090	633940	2848	0.995507	Gurdasani et al. 25470054
	377	Gambia_Fula	195859_C10_TDT5141210	633940	2014	0.996823	Gurdasani et al. 25470054
	378	Gambia_Fula	195859_E01_TDT5141030	633940	369	0.999418	Gurdasani et al. 25470054
	379	Gambia_Fula	195859_E05_TDT5141133	633940	608	0.999041	Gurdasani et al. 25470054
	380	Gambia_Fula	195859_E10_TDT5141212	633940	251	0.999604	Gurdasani et al. 25470054
	381	Gambia_Fula	195859_E11_TDT5141237	633940	1709	0.997304	Gurdasani et al. 25470054
	382	Gambia_Fula	195859_F01_TDT5141038	633940	1064	0.998322	Gurdasani et al. 25470054
	383	Gambia_Fula	195859_F03_TDT5141094	633940	1232	0.998057	Gurdasani et al. 25470054
	384	Gambia_Fula	195859_F11_TDT5141241	633940	963	0.998481	Gurdasani et al. 25470054
	385	Gambia_Fula	195859_G02_TDT5141059	633940	178	0.999719	Gurdasani et al. 25470054
	386	Gambia_Fula	195859_G03_TDT5141095	633940	938	0.99852	Gurdasani et al. 25470054
	387	Gambia_Fula	195859_H03_TDT5141098	633940	1339	0.997888	Gurdasani et al. 25470054
	388	Gambia_Fula	195859_H04_TDT5141119	633940	1639	0.997415	Gurdasani et al. 25470054
	389	Gambia_Fula	195859_H07_TDT5141169	633940	324	0.999489	Gurdasani et al. 25470054
	390	Gambia_Fula	195859_H11_TDT5141245	633940	1121	0.998232	Gurdasani et al. 25470054
	391	Gambia_Fula	195863_A02_TDT5141285	633940	368	0.99942	Gurdasani et al. 25470054
	392	Gambia_Fula	195863_A03_TDT5141310	633940	642	0.998987	Gurdasani et al. 25470054
	393	Gambia_Fula	195863_A05_TDT5141390	633940	367	0.999421	Gurdasani et al. 25470054
	394	Gambia_Fula	195863_A08_TDT5141441	633940	514	0.999189	Gurdasani et al. 25470054
	395	Gambia_Fula	195863_D02_TDT5141292	633940	379	0.999402	Gurdasani et al. 25470054
	396	Gambia_Fula	195863_D05_TDT5141397	633940	141	0.999778	Gurdasani et al. 25470054
	397	Gambia_Fula	195863_E02_TDT5141293	633940	378	0.999404	Gurdasani et al. 25470054
	398	Gambia_Fula	195863_E07_TDT5141433	633940	161	0.999746	Gurdasani et al. 25470054
	399	Gambia_Fula	195863_H01_TDT5141284	633940	343	0.999459	Gurdasani et al. 25470054
	400	Gambia_Fula	195863_H02_TDT5141302	633940	336	0.99947	Gurdasani et al. 25470054
	401	Gambia_Fula	195863_H04_TDT5141382	633940	246	0.999612	Gurdasani et al. 25470054
	402	Gambia_Fula	204224_A09_TDT5140974	633940	2467	0.996108	Gurdasani et al. 25470054
	403	Gambia_Fula	204224_C12_TDT5141929	633940	167	0.999737	Gurdasani et al. 25470054
	404	Gambia_Fula	204224_D09_TDT5141300	633940	324	0.999489	Gurdasani et al. 25470054
	405	Gambia_Fula	204224_G08_TDT5140557	633940	312	0.999508	Gurdasani et al. 25470054
	406	Gambia_Fula	204224_H12_TDT5142225	633940	136	0.999785	Gurdasani et al. 25470054
	24	Niger_Fulani_Ader	Fade1	633940	8271	0.98695	Triska et al. 26614524
	42	Niger_Fulani_Balatungur	Fbal101	633940	36080	0.94309	Triska et al. 26614524
	59	Niger_Fulani_Balatungur	Fbal98	633940	9501	0.98501	Triska et al. 26614524
	60	BurkinaFaso_Fulani_Banfora	Fban51	633940	16643	0.97375	Triska et al. 26614524
	61	BurkinaFaso_Fulani_Banfora	Fban52	633940	16995	0.97319	Triska et al. 26614524
	156	Chad_Fulani_Linia	Flin121	633940	1245	0.998036	Triska et al. 26614524
	157	Chad_Fulani_Linia	Flin122	633940	5196	0.991804	Triska et al. 26614524
	243	BurkinaFaso_Fulani_Tindangou	Ftin10	633940	3037	0.995209	Triska et al. 26614524
	262	BurkinaFaso_Fulani_Tindangou	Ftin9	633940	16244	0.97438	Triska et al. 26614524
	270	Niger_Fulani_Zinder	Fzin1	633940	6044	0.990466	Triska et al. 26614524
	407	BurkinaFaso_Fulani_Ziniare	FZR01	633940	567	0.999106	Vicente et al. 31791255
	408	BurkinaFaso_Fulani_Ziniare	FZR02	633940	2463	0.996115	Vicente et al. 31791255
	409	BurkinaFaso_Fulani_Ziniare	FZR03	633940	691	0.99891	Vicente et al. 31791255
	410	BurkinaFaso_Fulani_Ziniare	FZR04	633940	428	0.999325	Vicente et al. 31791255
	411	BurkinaFaso_Fulani_Ziniare	FZR05	633940	446	0.999297	Vicente et al. 31791255
	412	BurkinaFaso_Fulani_Ziniare	FZR06	633940	490	0.999227	Vicente et al. 31791255
	413	BurkinaFaso_Fulani_Ziniare	FZR07	633940	401	0.999367	Vicente et al. 31791255
	414	BurkinaFaso_Fulani_Ziniare	FZR08	633940	474	0.999252	Vicente et al. 31791255
	415	BurkinaFaso_Fulani_Ziniare	FZR09	633940	349	0.999449	Vicente et al. 31791255
	416	BurkinaFaso_Fulani_Ziniare	FZR10	633940	523	0.999175	Vicente et al. 31791255
	417	BurkinaFaso_Fulani_Ziniare	FZR11	633940	537	0.999153	Vicente et al. 31791255
	418	BurkinaFaso_Fulani_Ziniare	FZR12	633940	484	0.999236	Vicente et al. 31791255
	419	BurkinaFaso_Fulani_Ziniare	FZR13	633940	472	0.999255	Vicente et al. 31791255
	420	BurkinaFaso_Fulani_Ziniare	FZR14	633940	509	0.999197	Vicente et al. 31791255
	421	BurkinaFaso_Fulani_Ziniare	FZR15	633940	529	0.999166	Vicente et al. 31791255
	422	BurkinaFaso_Fulani_Ziniare	FZR16	633940	450	0.99929	Vicente et al. 31791255
	423	BurkinaFaso_Fulani_Ziniare	FZR17	633940	321	0.999494	Vicente et al. 31791255
	424	BurkinaFaso_Fulani_Ziniare	FZR18	633940	393	0.99938	Vicente et al. 31791255
	425	BurkinaFaso_Fulani_Ziniare	FZR19	633940	345	0.999456	Vicente et al. 31791255
	426	BurkinaFaso_Fulani_Ziniare	FZR20	633940	353	0.999443	Vicente et al. 31791255
	427	BurkinaFaso_Fulani_Ziniare	FZR21	633940	410	0.999353	Vicente et al. 31791255
	428	BurkinaFaso_Fulani_Ziniare	FZR22	633940	951	0.9985	Vicente et al. 31791255
	429	BurkinaFaso_Fulani_Ziniare	FZR23	633940	467	0.999263	Vicente et al. 31791255
	430	BurkinaFaso_Fulani_Ziniare	FZR24	633940	643	0.998986	Vicente et al. 31791255
	431	BurkinaFaso_Fulani_Ziniare	FZR25	633940	478	0.999246	Vicente et al. 31791255
	432	BurkinaFaso_Fulani_Ziniare	FZR26	633940	496	0.999218	Vicente et al. 31791255
	433	BurkinaFaso_Fulani_Ziniare	FZR27	633940	374	0.99941	Vicente et al. 31791255
	434	BurkinaFaso_Fulani_Ziniare	FZR28	633940	541	0.999147	Vicente et al. 31791255
	435	BurkinaFaso_Fulani_Ziniare	FZR29	633940	716	0.998871	Vicente et al. 31791255
	436	BurkinaFaso_Fulani_Ziniare	FZR30	633940	616	0.999028	Vicente et al. 31791255
	437	BurkinaFaso_Fulani_Ziniare	FZR31	633940	648	0.998978	Vicente et al. 31791255
	438	BurkinaFaso_Fulani_Ziniare	FZR32	633940	484	0.999236	Vicente et al. 31791255
	439	BurkinaFaso_Fulani_Ziniare	FZR33	633940	410	0.999353	Vicente et al. 31791255
	440	BurkinaFaso_Fulani_Ziniare	FZR34	633940	642	0.998987	Vicente et al. 31791255
	441	BurkinaFaso_Fulani_Ziniare	FZR35	633940	595	0.999061	Vicente et al. 31791255
	442	BurkinaFaso_Fulani_Ziniare	FZR37	633940	51	0.99992	Vicente et al. 31791255
	443	BurkinaFaso_Fulani_Ziniare	FZR38	633940	427	0.999326	Vicente et al. 31791255
	444	BurkinaFaso_Fulani_Ziniare	FZR39	633940	602	0.99905	Vicente et al. 31791255
	445	BurkinaFaso_Fulani_Ziniare	FZR40	633940	355	0.99944	Vicente et al. 31791255
	446	BurkinaFaso_Fulani_Ziniare	FZR41	633940	345	0.999456	Vicente et al. 31791255
	447	BurkinaFaso_Fulani_Ziniare	FZR42	633940	336	0.99947	Vicente et al. 31791255
	448	BurkinaFaso_Fulani_Ziniare	FZR43	633940	542	0.999145	Vicente et al. 31791255
	449	BurkinaFaso_Fulani_Ziniare	FZR44	633940	339	0.999465	Vicente et al. 31791255
	450	BurkinaFaso_Fulani_Ziniare	FZR45	633940	590	0.999069	Vicente et al. 31791255
	451	BurkinaFaso_Fulani_Ziniare	FZR46	633940	377	0.999405	Vicente et al. 31791255
	452	BurkinaFaso_Fulani_Ziniare	FZR47	633940	499	0.999213	Vicente et al. 31791255
	453	BurkinaFaso_Fulani_Ziniare	FZR48	633940	367	0.999421	Vicente et al. 31791255
	454	BurkinaFaso_Fulani_Ziniare	FZR49	633940	447	0.999295	Vicente et al. 31791255
	455	BurkinaFaso_Fulani_Ziniare	FZR50	633940	518	0.999183	Vicente et al. 31791255
	456	BurkinaFaso_Fulani_Ziniare	FZR51	633940	352	0.999445	Vicente et al. 31791255
	457	BurkinaFaso_Fulani_Ziniare	FZR52	633940	394	0.999378	Vicente et al. 31791255
	458	BurkinaFaso_Fulani_Ziniare	FZR53	633940	500	0.999211	Vicente et al. 31791255
	459	BurkinaFaso_Fulani_Ziniare	FZR54	633940	470	0.999259	Vicente et al. 31791255
	460	BurkinaFaso_Fulani_Ziniare	FZR55	633940	481	0.999241	Vicente et al. 31791255
	461	Niger_Fulani_Abalak	FAba53				Present study	WGA (EGAD50000000654)	Related
	462	Niger_Fulani_Abalak	FAba59				Present study	WGA (EGAD50000000654)	Related
	463	Niger_Fulani_Abalak	FAba62				Present study	WGA (EGAD50000000654)	Related
	464	Niger_Fulani_Abalak	FAba69				Present study	WGA (EGAD50000000654)	Related
	465	Niger_Fulani_Ader	FAde12				Present study	WGA (EGAD50000000654)	Related
	466	Niger_Fulani_Ader	FAde18				Present study	WGA (EGAD50000000654)	Related
	467	Niger_Fulani_Balatungur	FBal113				Present study	WGA (EGAD50000000654)	Related
	468	BurkinaFaso_Fulani_Banfora	FBan100				Present study	WGA (EGAD50000000654)	Related
	469	BurkinaFaso_Fulani_Banfora	FBan54				Present study	WGA (EGAD50000000654)	Related
	470	BurkinaFaso_Fulani_Banfora	FBan57				Present study	WGA (EGAD50000000654)	Related
	471	BurkinaFaso_Fulani_Banfora	FBan58				Present study	WGA (EGAD50000000654)	Related
	472	BurkinaFaso_Fulani_Banfora	FBan81				Present study	WGA (EGAD50000000654)	Related
	473	BurkinaFaso_Fulani_Banfora	FBan83				Present study	WGA (EGAD50000000654)	Related
	474	BurkinaFaso_Fulani_Banfora	FBan86				Present study	WGA (EGAD50000000654)	Related
	475	BurkinaFaso_Fulani_Banfora	FBan91				Present study	WGA (EGAD50000000654)	Related
	476	BurkinaFaso_Fulani_Banfora	FBan95				Present study	WGA (EGAD50000000654)	Related
	477	BurkinaFaso_Fulani_Banfora	FBan96				Present study	WGA (EGAD50000000654)	Related
	478	Chad_Fulani_Bongor	FBon04				Present study	WGA (EGAD50000000654)	Related
	479	Chad_Fulani_Bongor	FBon10				Present study	WGA (EGAD50000000654)	Related
	480	Chad_Fulani_Bongor	FBon15				Present study	WGA (EGAD50000000654)	Related
	481	Chad_Fulani_Bongor	FBon20				Present study	WGA (EGAD50000000654)	Related
	482	Chad_Fulani_Bongor	FBon45				Present study	WGA (EGAD50000000654)	Related
	483	Mali_Fulani_Diafarabe	FDia10				Present study	WGA (EGAD50000000654)	Related
	484	Mali_Fulani_Diafarabe	FDia33				Present study	WGA (EGAD50000000654)	Related
	485	Niger_Fulani_Diffa	fdif37				Present study	WGA (EGAD50000000654)	Related
	486	Niger_Fulani_Diffa	fdif43				Present study	WGA (EGAD50000000654)	Related
	487	Niger_Fulani_Diffa	fdif53				Present study	WGA (EGAD50000000654)	Related
	488	Senegal_Fulani_Linguere	ffe18				Present study	Saliva (EGAD50000000653)	Related
	489	Senegal_Fulani_Linguere	ffe35				Present study	Saliva (EGAD50000000653)	Related
	490	Senegal_Fulani_Linguere	ffe36				Present study	Saliva (EGAD50000000653)	Related
	491	Chad_Fulani_Linia	flin123				Present study	WGA (EGAD50000000654)	Related
	492	Chad_Fulani_Linia	flin144				Present study	WGA (EGAD50000000654)	Related
	493	Chad_Fulani_Linia	flin151				Present study	WGA (EGAD50000000654)	Related
	494	Mauritania_Fulani_Assaba	fma04				Present study	Saliva (EGAD50000000653)	Related
	495	Mauritania_Fulani_Assaba	fma12				Present study	Saliva (EGAD50000000653)	Related
	496	Mauritania_Fulani_Assaba	fma28				Present study	Saliva (EGAD50000000653)	Related
	497	Mali_Fulani_InnerDelta	FML19				Present study	Saliva (EGAD50000000653)	Related
	498	Mali_Fulani_InnerDelta	FML29				Present study	Saliva (EGAD50000000653)	Related
	499	Cameroon_Fulani_Tcheboua	FTch140				Present study	WGA (EGAD50000000654)	Related
	500	Cameroon_Fulani_Tcheboua	FTch143				Present study	WGA (EGAD50000000654)	Related
	501	Cameroon_Fulani_Tcheboua	FTch145				Present study	WGA (EGAD50000000654)	Related
	502	BurkinaFaso_Fulani_Tindangou	ftin34				Present study	WGA (EGAD50000000654)	Related
	503	Niger_Fulani_Zinder	fzin18				Present study	WGA (EGAD50000000654)	Related
	504	Niger_Fulani_Zinder	fzin23				Present study	WGA (EGAD50000000654)	Related
	505	Niger_Fulani_Zinder	fzin31				Present study	WGA (EGAD50000000654)	Related
	506	Niger_Fulani_Abalak	FAba57				Present study	WGA (EGAD50000000654)	Removed
	507	Niger_Fulani_Abalak	FAba58				Present study	WGA (EGAD50000000654)	Removed
	508	Niger_Fulani_Ader	FAde03				Present study	WGA (EGAD50000000654)	Removed
	509	Niger_Fulani_Ader	FAde07				Present study	WGA (EGAD50000000654)	Removed
	510	Niger_Fulani_Ader	FAde08				Present study	WGA (EGAD50000000654)	Removed
	511	Niger_Fulani_Ader	FAde11				Present study	WGA (EGAD50000000654)	Removed
	512	Niger_Fulani_Ader	FAde19				Present study	WGA (EGAD50000000654)	Removed
	513	Niger_Fulani_Ader	FAde22				Present study	WGA (EGAD50000000654)	Removed
	514	Niger_Fulani_Ader	FAde26				Present study	WGA (EGAD50000000654)	Removed
	515	Niger_Fulani_Ader	FAde29				Present study	WGA (EGAD50000000654)	Removed
	516	Niger_Fulani_Ader	FAde35				Present study	WGA (EGAD50000000654)	Removed
	517	Niger_Fulani_Ader	FAde46				Present study	WGA (EGAD50000000654)	Removed
	518	Niger_Fulani_Ader	FAde49				Present study	WGA (EGAD50000000654)	Removed
	519	Niger_Fulani_Balatungur	FBal106				Present study	WGA (EGAD50000000654)	Removed
	520	BurkinaFaso_Fulani_Banfora	FBan56				Present study	WGA (EGAD50000000654)	Removed
	521	BurkinaFaso_Fulani_Banfora	FBan84				Present study	WGA (EGAD50000000654)	Removed
	522	BurkinaFaso_Fulani_Banfora	FBan87				Present study	WGA (EGAD50000000654)	Removed
	523	BurkinaFaso_Fulani_Banfora	FBan94				Present study	WGA (EGAD50000000654)	Removed
	524	BurkinaFaso_Fulani_Banfora	FBan98				Present study	WGA (EGAD50000000654)	Removed
	525	Chad_Fulani_Bongor	FBon05				Present study	WGA (EGAD50000000654)	Removed
	526	Chad_Fulani_Bongor	FBon09				Present study	WGA (EGAD50000000654)	Removed
	527	Chad_Fulani_Bongor	FBon17				Present study	WGA (EGAD50000000654)	Removed
	528	Chad_Fulani_Bongor	FBon19				Present study	WGA (EGAD50000000654)	Removed
	529	Chad_Fulani_Bongor	FBon26				Present study	WGA (EGAD50000000654)	Removed
	530	Chad_Fulani_Bongor	FBon27				Present study	WGA (EGAD50000000654)	Removed
	531	Chad_Fulani_Bongor	FBon32				Present study	WGA (EGAD50000000654)	Removed
	532	Mali_Fulani_Diafarabe	FDia02				Present study	WGA (EGAD50000000654)	Removed
	533	Mali_Fulani_Diafarabe	FDia04				Present study	WGA (EGAD50000000654)	Removed
	534	Mali_Fulani_Diafarabe	FDia12				Present study	WGA (EGAD50000000654)	Removed
	535	Mali_Fulani_Diafarabe	FDia20				Present study	WGA (EGAD50000000654)	Removed
	536	Mali_Fulani_Diafarabe	FDia23				Present study	WGA (EGAD50000000654)	Removed
	537	Mali_Fulani_Diafarabe	FDia24				Present study	WGA (EGAD50000000654)	Removed
	538	Mali_Fulani_Diafarabe	FDia26				Present study	WGA (EGAD50000000654)	Removed
	539	Mali_Fulani_Diafarabe	FDia29				Present study	WGA (EGAD50000000654)	Removed
	540	Mali_Fulani_Diafarabe	FDia48				Present study	WGA (EGAD50000000654)	Removed
	541	Niger_Fulani_Diffa	fdif35				Present study	WGA (EGAD50000000654)	Removed
	542	Niger_Fulani_Diffa	fdif36				Present study	WGA (EGAD50000000654)	Removed
	543	Niger_Fulani_Diffa	fdif38				Present study	WGA (EGAD50000000654)	Removed
	544	Niger_Fulani_Diffa	fdif39				Present study	WGA (EGAD50000000654)	Removed
	545	Niger_Fulani_Diffa	fdif41				Present study	WGA (EGAD50000000654)	Removed
	546	Niger_Fulani_Diffa	fdif44				Present study	WGA (EGAD50000000654)	Removed
	547	Niger_Fulani_Diffa	fdif45				Present study	WGA (EGAD50000000654)	Removed
	548	Niger_Fulani_Diffa	fdif46				Present study	WGA (EGAD50000000654)	Removed
	549	Niger_Fulani_Diffa	fdif48				Present study	WGA (EGAD50000000654)	Removed
	550	Niger_Fulani_Diffa	fdif50				Present study	WGA (EGAD50000000654)	Removed
	551	Niger_Fulani_Diffa	fdif52				Present study	WGA (EGAD50000000654)	Removed
	552	Niger_Fulani_Diffa	fdif56				Present study	WGA (EGAD50000000654)	Removed
	553	Niger_Fulani_Diffa	fdif57				Present study	WGA (EGAD50000000654)	Removed
	554	Niger_Fulani_Diffa	fdif59				Present study	WGA (EGAD50000000654)	Removed
	555	Niger_Fulani_Diffa	fdif62				Present study	WGA (EGAD50000000654)	Removed
	556	Senegal_Fulani_Linguere	ffe04				Present study	Saliva (EGAD50000000653)	Removed
	557	Senegal_Fulani_Linguere	ffe07				Present study	Saliva (EGAD50000000653)	Removed
	558	Senegal_Fulani_Linguere	ffe11				Present study	Saliva (EGAD50000000653)	Removed
	559	Senegal_Fulani_Linguere	ffe17				Present study	Saliva (EGAD50000000653)	Removed
	560	Senegal_Fulani_Linguere	ffe19				Present study	Saliva (EGAD50000000653)	Removed
	561	Senegal_Fulani_Linguere	ffe25				Present study	Saliva (EGAD50000000653)	Removed
	562	Senegal_Fulani_Linguere	ffe26				Present study	Saliva (EGAD50000000653)	Removed
	563	Senegal_Fulani_Linguere	ffe27				Present study	Saliva (EGAD50000000653)	Removed
	564	Senegal_Fulani_Linguere	ffe31				Present study	Saliva (EGAD50000000653)	Removed
	565	Chad_Fulani_Linia	flin124				Present study	WGA (EGAD50000000654)	Removed
	566	Chad_Fulani_Linia	flin128				Present study	WGA (EGAD50000000654)	Removed
	567	Chad_Fulani_Linia	flin137				Present study	WGA (EGAD50000000654)	Removed
	568	Chad_Fulani_Linia	flin140				Present study	WGA (EGAD50000000654)	Removed
	569	Mauritania_Fulani_Assaba	fma01				Present study	Saliva (EGAD50000000653)	Removed
	570	Mauritania_Fulani_Assaba	fma02				Present study	Saliva (EGAD50000000653)	Removed
	571	Mauritania_Fulani_Assaba	fma05				Present study	Saliva (EGAD50000000653)	Removed
	572	Mauritania_Fulani_Assaba	fma06				Present study	Saliva (EGAD50000000653)	Removed
	573	Mauritania_Fulani_Assaba	fma10				Present study	Saliva (EGAD50000000653)	Removed
	574	Mauritania_Fulani_Assaba	fma13				Present study	Saliva (EGAD50000000653)	Removed
	575	Mauritania_Fulani_Assaba	fma16				Present study	Saliva (EGAD50000000653)	Removed
	576	Mauritania_Fulani_Assaba	fma21				Present study	Saliva (EGAD50000000653)	Removed
	577	Mauritania_Fulani_Assaba	fma22				Present study	Saliva (EGAD50000000653)	Removed
	578	Mauritania_Fulani_Assaba	fma23				Present study	Saliva (EGAD50000000653)	Removed
	579	Mauritania_Fulani_Assaba	fma30				Present study	Saliva (EGAD50000000653)	Removed
	580	Mali_Fulani_InnerDelta	FML01				Present study	Saliva (EGAD50000000653)	Removed
	581	Mali_Fulani_InnerDelta	FML09				Present study	Saliva (EGAD50000000653)	Removed
	582	Mali_Fulani_InnerDelta	FML14				Present study	Saliva (EGAD50000000653)	Removed
	583	Mali_Fulani_InnerDelta	FML15				Present study	Saliva (EGAD50000000653)	Removed
	584	Mali_Fulani_InnerDelta	FML17				Present study	Saliva (EGAD50000000653)	Removed
	585	Mali_Fulani_InnerDelta	FML22				Present study	Saliva (EGAD50000000653)	Removed
	586	Mali_Fulani_InnerDelta	FML23				Present study	Saliva (EGAD50000000653)	Removed
	587	Mali_Fulani_InnerDelta	FML25				Present study	Saliva (EGAD50000000653)	Removed
	588	Mali_Fulani_InnerDelta	FML26				Present study	Saliva (EGAD50000000653)	Removed
	589	Mali_Fulani_InnerDelta	FML28				Present study	Saliva (EGAD50000000653)	Removed
	590	Mali_Fulani_InnerDelta	FML30				Present study	Saliva (EGAD50000000653)	Removed
	591	Mali_Fulani_InnerDelta	FML32				Present study	Saliva (EGAD50000000653)	Removed
	592	Cameroon_Fulani_Tcheboua	Ftch126				Present study	WGA (EGAD50000000654)	Removed
	593	Cameroon_Fulani_Tcheboua	FTch141				Present study	WGA (EGAD50000000654)	Removed
	594	BurkinaFaso_Fulani_Tindangou	ftin07				Present study	WGA (EGAD50000000654)	Removed
	595	BurkinaFaso_Fulani_Tindangou	ftin08				Present study	WGA (EGAD50000000654)	Removed
	596	BurkinaFaso_Fulani_Tindangou	ftin17				Present study	WGA (EGAD50000000654)	Removed
	597	BurkinaFaso_Fulani_Tindangou	ftin19				Present study	WGA (EGAD50000000654)	Removed
	598	BurkinaFaso_Fulani_Tindangou	ftin21				Present study	WGA (EGAD50000000654)	Removed
	599	BurkinaFaso_Fulani_Tindangou	ftin30				Present study	WGA (EGAD50000000654)	Removed
	600	BurkinaFaso_Fulani_Tindangou	ftin31				Present study	WGA (EGAD50000000654)	Removed
	601	Niger_Fulani_Zinder	fzin17				Present study	WGA (EGAD50000000654)	Removed
	602	Niger_Fulani_Zinder	fzin26				Present study	WGA (EGAD50000000654)	Removed
	603	Niger_Fulani_Zinder	fzin29				Present study	WGA (EGAD50000000654)	Removed
	604	Niger_Fulani_Zinder	fzin32				Present study	WGA (EGAD50000000654)	Removed
	605	Niger_Fulani_Zinder	fzin33				Present study	WGA (EGAD50000000654)	Removed
	606	Niger_Fulani_Zinder	fzin34				Present study	WGA (EGAD50000000654)	Removed

## Sheet: S2-Modern DB
		Table S2: Information for all modern populations analysed in this study using three datasets.
		Region / Sub-group	Country	Population	Population label	N	Post-QC	Latitude	Longitude	Lifestyle	Linguistic affiliation	Reference	SNP Array	Repository ID number	Dataset Present Study	Dataset Fulani-Only	Dataset Fulani-World
	1	West Africa	Mauritania	Fulani_Assaba	Mauritania_Fulani_Assaba	30	16	16.2478	-12.6764	Pastoralists	Niger-Congo	Present study	Illumina H3Africa	EGAS50000000451	1	1	1
	2	West Africa	Senegal	Fulani_Linguere	Senegal_Fulani_Linguere	30	18	15.3956	-15.1148	Pastoralists	Niger-Congo	Present study	Illumina H3Africa	EGAS50000000451	1	1	1
	3	West Africa	Senegal	Halpularen	Senegal_Halpularen	25	23	16.5086	-14.221	Farmers	Niger-Congo, Senegambian	Fortes-Lima et al. 36173804	Illumina H3Africa	E-MTAB-12243	0	1	1
	4	West Africa	Gambia	Fula	Gambia_Fula	74	74	13.3979	-14.3949	Farmers	Niger-Kordofanian, Senegambian	Gurdasani et al. 25470054	Illumina Omni 2.5	EGAS00001000959	0	0	1
	5	West Africa	Guinea	Fulani	Guinea_Fulani	25	25	11.1233	-12.4999	Farmers	Niger-Congo, Senegambian	Fortes-Lima et al. 36173804	Illumina H3Africa	E-MTAB-12243	0	1	1
	6	West Africa	Mali	Fulani_InnerDelta	Mali_Fulani_InnerDelta	30	16	14.6304	-4.49778	Pastoralists	Niger-Congo	Present study	Illumina H3Africa	EGAS50000000451	1	1	1
	7	West Africa	Mali	Fulani_Diafarabe	Mali_Fulani_Diafarabe	33	22	14.1385	-5.01922	Pastoralists	Niger-Congo	Present study	Illumina H3Africa	EGAS50000000451	1	1	1
	8	West Africa	BurkinaFaso	Fulani_Banfora	BurkinaFaso_Fulani_Banfora	33	19	10.476	-4.83013	Pastoralists	Niger-Congo	Present study	Illumina H3Africa	EGAS50000000451	1	1	1
	9	West Africa	BurkinaFaso	Fulani_Tindangou	BurkinaFaso_Fulani_Tindangou	32	24	11.9597	1.83759	Pastoralists	Niger-Congo	Present study	Illumina H3Africa	EGAS50000000451	1	1	1
	10	West Africa	Burkina Faso	Fulani (Vicente et al. 31791255)	BurkinaFaso_Fulani_Ziniare	55	54	12.3715	-1.5197	Pastoralists	Niger-Congo,**, Senegambian, Fula-Wolof	Vicente et al. 31791255	Illumina Omni 2.5	E-MTAB-8434	0	1	1
	11	West Africa	Cameroon	Fulani_Tcheboua	Cameroon_Fulani_Tcheboua	35	30	9.02939	13.1859	Pastoralists	Niger-Congo	Present study	Illumina H3Africa	EGAS50000000451	1	1	1
	12	West Africa	Niger	Fulani_Abalak	Niger_Fulani_Abalak	25	19	15.4613	6.27825	Pastoralists	Niger-Congo	Present study	Illumina H3Africa	EGAS50000000451	1	1	1
	13	West Africa	Niger	Fulani_Ader	Niger_Fulani_Ader	32	19	14.1851	5.09741	Pastoralists	Niger-Congo	Present study	Illumina H3Africa	EGAS50000000451	1	1	1
	14	West Africa	Niger	Fulani_Balatungur	Niger_Fulani_Balatungur	20	19	13.7309	13.3589	Pastoralists	Niger-Congo	Present study	Illumina H3Africa	EGAS50000000451	1	1	1
	15	West Africa	Niger	Fulani_Diffa	Niger_Fulani_Diffa	31	13	13.3138	12.6131	Pastoralists	Niger-Congo	Present study	Illumina H3Africa	EGAS50000000451	1	1	1
	16	West Africa	Niger	Fulani_Zinder	Niger_Fulani_Zinder	30	21	13.8106	8.98676	Pastoralists	Niger-Congo	Present study	Illumina H3Africa	EGAS50000000451	1	1	1
	17	Central Africa	Chad	Fulani_Bongor	Chad_Fulani_Bongor	34	23	10.2757	15.4112	Pastoralists	Niger-Congo	Present study	Illumina H3Africa	EGAS50000000451	1	1	1
	18	Central Africa	Chad	Fulani_Linia	Chad_Fulani_Linia	24	17	12.0461	15.3066	Pastoralists	Niger-Congo	Present study	Illumina H3Africa	EGAS50000000451	1	1	1
	19	West Africa	Senegal	Bedik	Senegal_Bedik	25	21	12.539	-12.3102	Farmers	Niger-Congo, Senegambian	Fortes-Lima et al. 36173804	Illumina H3Africa	E-MTAB-12243	0	1	1
	20	West Africa	Gambia	Gambian in W. Division (GWD)	Gambia_GWD	113	50	13.2769	-16.6331	Farmers	-	1000 Genomes Project Consortium et al. 26432245	1000 Genomes Project Phase 3	https://ftp.1000genomes.ebi.ac.uk/vol1/ftp/release/20130502	0	0	1
	21	West Africa	Gambia	Jola	Gambia_Jola	79	50	13.3979	-14.3949	Farmers	Niger-Kordofanian, Bak	Gurdasani et al. 25470054	Illumina Omni 2.5-8	EGAS00001000959	0	0	1
	22	West Africa	Gambia	Wolof	Gambia_Wolof	78	50	13.3979	-14.3949	Farmers	Niger-Kordofanian, Senegambian	Gurdasani et al. 25470054	Illumina Omni 2.5-8	EGAS00001000959	0	0	1
	23	West Africa	Gambia	Mandinka	Gambia_Mandinka	88	50	13.3979	-14.3949	Farmers	Niger-Kordofanian, Mande	Gurdasani et al. 25470054	Illumina Omni 2.5-8	EGAS00001000959	0	0	1
	24	West Africa	Sierra Leone	Mende (MSL)	SierraLeone_MSL	85	50	8.5	-13.2	Farmers	Niger-Congo, Mande	1000 Genomes Project Consortium et al. 26432245	1000 Genomes Project Phase 3	https://ftp.1000genomes.ebi.ac.uk/vol1/ftp/release/20130502	0	0	1
	25	West Africa	Burkina Faso	Gurmantche	BurkinaFaso_Gurmantche	14	15	11.24	0.72	Farmers	Niger-Congo,***, North, Gur, Gurma	Triska et al. 26614524	Illumina Omni 2.5	EGAS00001001610	0	1	1
	26	West Africa	Burkina Faso	Gurunsi	BurkinaFaso_Gurunsi	16	16	11.17	-1.14	Farmers	Niger-Congo,***, North, Gur, Grusi	Triska et al. 26614524	Illumina Omni 2.5	EGAS00001001610	0	1	1
	27	West Africa	Burkina Faso	Mossi (Triska et al. 26614524)	BurkinaFaso_Mossi	14	17	12.59	-1.34	Farmers	Niger-Congo,***, North, Gur	Triska et al. 26614524	Illumina Omni 2.5	EGAS00001001610	0	1	1
	28	West Africa	Ivory Coast	Ahizi	IvoryCoast_Ahizi	18	18	5.2504	-4.6164	Farmers	Niger-Congo, Kru, Aizi	Fortes-Lima et al. 29100086	Illumina HumanOmni5-Quad	EGAS00001002535	0	0	1
	29	West Africa	Ivory Coast	Yacouba	IvoryCoast_Yacouba	16	16	7.7582	-8.0706	Farmers	Niger-Congo, Mande, Tura-Dan	Fortes-Lima et al. 29100086	Illumina HumanOmni5-Quad	EGAS00001002535	0	0	1
	30	West Africa	Ghana	Ga-Adangbe	Ghana_GaAdangbe	100	50	6.0712	-0.2526	Farmers	Niger-Kordofanian, Kwa	Gurdasani et al. 25470054	Illumina Omni 2.5-4	EGAS00001000959	0	0	1
	31	West Africa	Mali	Bwa	Mali_Bwa	15	15	13.2872	-4.5913	Farmers	Niger-Congo,***, North, Gur, Bwamu	Fortes-Lima et al. 29100086	Illumina HumanOmni5-Quad	EGAS00001002535	0	0	1
	32	West Africa	Benin	Fon	Benin_Fon	19	19	6.37	2.08	Farmers	Niger-Congo, Kwa, Fon	Fortes-Lima et al. 29100086	Illumina HumanOmni5-Quad	EGAS00001002535	0	0	1
	33	West Africa	Benin	Yoruba_B	Benin_Yoruba	24	24	7.3602	2.6045	Farmers	Niger-Congo, Defoid, Yoruboid, Edekiri	Fortes-Lima et al. 29100086	Illumina HumanOmni5-Quad	EGAS00001002535	0	0	1
	34	West Africa	Benin	Bariba	Benin_Bariba	24	24	9.3393	2.6276	Farmers	Niger-Congo, Gur, Bariba	Fortes-Lima et al. 29100086	Illumina HumanOmni5-Quad	EGAS00001002535	0	0	1
	35	West Africa	Nigeria	Igbo	Nigeria_Igbo	99	50	6.9224	7.4797	Farmers	Niger-Kordofanian, Igboid	Gurdasani et al. 25470054	Illumina Omni 2.5-4	EGAS00001000959	0	0	1
	36	West Africa	Nigeria	Yoruba in Ibadan, Nigeria (YRI)	Nigeria_YRI	108	50	7.3783	3.9443	Farmers	Niger-Congo, Defoid, Yoruboid, Edekiri	1000 Genomes Project Consortium et al. 26432245	1000 Genomes Project Phase 3	https://ftp.1000genomes.ebi.ac.uk/vol1/ftp/release/20130502	0	0	1
	37	West Africa	Nigeria	Esan (ESN)	Nigeria_ESN	99	50	6.5	6	Farmers	Niger-Congo,***, Benue-Congo, Edoid	1000 Genomes Project Consortium et al. 26432245	1000 Genomes Project Phase 3	https://ftp.1000genomes.ebi.ac.uk/vol1/ftp/release/20130502	0	0	1
	38	Central Africa	Chad	Daza (Triska et al. 26614524)	Chad_Daza	18	18	18.6389	21.8418	Pastoralists	Nilo-Saharan, Saharan, Western, Tebu	Triska et al. 26614524	Illumina Omni 2.5	EGAS00001001610	0	1	1
	39	Central Africa	Chad	Kanembu	Chad_Kanembu	4	4	14.4493	15.2952	Farmers	Nilo-Saharan, Saharan, Western, Kanuri	Triska et al. 26614524	Illumina Omni 2.5	EGAS00001001610	0	1	1
	40	Central Africa	Chad	Laal	Chad_Laal	26	23	9.8956	19.9931	Farmers	Language isolate	Haber et al. 27889059	Illumina Omni 2.5-8	EGAS00001001231	0	1	1
	41	Central Africa	Chad	Sara	Chad_Sara	62	50	9.2096	16.9922	Farmers	Nilo-Saharan, Central Sudanic	Haber et al. 27889059	Illumina Omni 2.5-8	EGAS00001001231	0	1	1
	42	Central Africa	Chad	Toubou	Chad_Toubou	83	50	18.2983	19.4787	Pastoralists	Nilo-Saharan, Saharan, Western	Haber et al. 27889059	Illumina Omni 2.5-8	EGAS00001001231	0	1	1
	43	Central Africa	Sudan	Daju	Sudan_Daju	25	19	12.7381	24.3452	Farmers	Nilo-Saharan, Eastern Sudanic	Fortes-Lima et al. 36173804	Illumina H3Africa	E-MTAB-12243	0	1	1
	44	Central Africa	Sudan	NubaKoalib	Sudan_NubaKoalib	25	24	11.8837	29.9299	Farmers	Niger-Congo, West-Central	Fortes-Lima et al. 36173804	Illumina H3Africa	E-MTAB-12243	0	1	1
	45	Central Africa	Sudan	Nubian	Sudan_Nubian	14	14	20.79	30.48	Farmers	Nilo-Saharan, Eastern Sudanic	Triska et al. 26614524	Illumina Omni 2.5	EGAS00001001610	0	1	1
	46	Central Africa	Sudan	Zaghawa	Sudan_Zaghawa	25	24	13.0521	23.5103	Pastoralists	Nilo-Saharan, Saharan, Eastern	Fortes-Lima et al. 36173804	Illumina H3Africa	E-MTAB-12243	0	1	1
	47	East Africa	Ethiopia	Gumuz	Ethiopia_Gumuz	25	21	10.5923	35.7178	-	Nilo-Saharan	Pagani et al. 26027499	Illumina Omni 2.5	EGAS00001000238	0	0	1
	48	East Africa	Ethiopia	Amhara	Ethiopia_Amhara	67	42	10	39	-	Afro-Asiatic	Gurdasani et al. 25470054; Pagani et al. 26027499	Illumina Omni 2.5	EGAS00001000959; EGAS00001000238	0	0	1
	49	East Africa	Ethiopia	Oromo	Ethiopia_Oromo	51	26	8	37	-	Afro-Asiatic	Gurdasani et al. 25470054; Pagani et al. 26027499	Illumina Omni 2.5	EGAS00001000959; EGAS00001000238	0	0	1
	50	East Africa	Ethiopia	Wolayta	Ethiopia_Wolayta	24	21	6	37	-	Afro-Asiatic	Pagani et al. 26027499	Illumina Omni 2.5	EGAS00001000238	0	0	1
	51	East Africa	Somalia	Ethiopian_Somali	Ethiopia_Somali	64	42	9	42	-	Afro-Asiatic	Gurdasani et al. 25470054; Pagani et al. 26027499	Illumina Omni 2.5	EGAS00001000959; EGAS00001000238	0	0	1
	52	North Africa	Morocco	Asni Berber	Morocco_BerberAsni	15	15	31.2427	-7.9859	-	Afro-Asiatic, Berber	Hernandez et al. 31816048	Illumina Omni 2.5	EGAS00001003901	0	0	1
	53	North Africa	Morocco	Bouhria Berber	Morocco_BerberBouhria	12	10	34.7388	-2.3544	-	Afro-Asiatic, Berber	Hernandez et al. 31816048	Illumina Omni 2.5	EGAS00001003901	0	0	1
	54	North Africa	Morocco	Figuig Berber	Morocco_BerberFiguig	9	9	32.1102	-1.2322	-	Afro-Asiatic, Berber	Hernandez et al. 31816048	Illumina Omni 2.5	EGAS00001003901	0	0	1
	55	North Africa	Egypt	Egyptians	Egypt_Egyptian	100	50	30.0394	31.2389	-	Afro-Asiatic, Semitic	Pagani et al. 26027499	Illumina Omni 2.5	EGAS00001000238	0	0	1
	56	Middle East	Lebanon	Lebanese_Christian	Lebanon_LebaneseChristian	52	50	33.84	35.5056	-	-	Haber et al. 27889059	Illumina Omni 2.5-8	EGAS00001001231	0	1	1
	57	Middle East	Lebanon	Lebanese_Druze	Lebanon_LebaneseDruze	31	31	33.84	35.5056	-	-	Haber et al. 27889059	Illumina Omni 2.5-8	EGAS00001001231	0	1	1
	58	Middle East	Lebanon	Lebanese_Muslim	Lebanon_LebaneseMuslim	43	43	33.84	35.5056	-	Afro-Asiatic, Semitic, Arabic	Haber et al. 27889059	Illumina Omni 2.5-8	EGAS00001001231	0	1	1
	59	Middle East	Yemen	Yemeni	Yemen_Yemeni	20	20	15.1613	44.2909	-	Arabic	Haber et al. 27889059	Illumina Omni 2.5-8	EGAS00001001231	0	1	1
	60	South Europe	Italy	Toscani in Italy (TSI)	Europe_TSI	108	50	42.1	12	-	Indo-European	1000 Genomes Project Consortium et al. 26432245	1000 Genomes Project Phase 3	https://ftp.1000genomes.ebi.ac.uk/vol1/ftp/release/20130502	0	0	1
	61	South Europe	Spain	Iberian populations in Spain (IBS)	Europe_IBS	107	50	40.38	-3.72	-	Indo-European	1000 Genomes Project Consortium et al. 26432245	1000 Genomes Project Phase 3	https://ftp.1000genomes.ebi.ac.uk/vol1/ftp/release/20130502	0	0	1
	62	South Europe	Spain	Spanish	Europe_SpainGranada	35	35	37.261	-6.9422	-	Indo-European	Hernandez et al. 31816048	Illumina Omni 2.5	EGAS00001003901	0	0	1
	63	South Europe	Spain	Spanish	Europe_SpainHuelva	35	35	37.1773	-3.5988	-	Indo-European	Hernandez et al. 31816048	Illumina Omni 2.5	EGAS00001003901	0	0	1
	64	South Europe	Portugal	Portugese	Europe_SouthPortugal	36	35	37.6992	-8.0818	-	Indo-European	Hernandez et al. 31816048	Illumina Omni 2.5	EGAS00001003901	0	0	1
	65	Central Europe	USA	European-descendants (CEU)	Europe_CEU	99	50	45.8566	2.3522	-	Indo-European	1000 Genomes Project Consortium et al. 26432245	1000 Genomes Project Phase 3	https://ftp.1000genomes.ebi.ac.uk/vol1/ftp/release/20130502	0	0	1
	66	North Europe	England	British in England and Scotland (GBR)	Europe_GBR	92	50	52.4862	-1.8904	-	Indo-European	1000 Genomes Project Consortium et al. 26432245	1000 Genomes Project Phase 3	https://ftp.1000genomes.ebi.ac.uk/vol1/ftp/release/20130502	0	0	1

## Sheet: S3-aDNA DB
	Table S3: Ancient individuals included in the Fulani_aDNA-Modern dataset.
	Population ID	Sample ID	AADR number	Country / Region	Locality	Latitude	Longitude	1240k coverage (taken from original pulldown where possible)	Date mean in BP in years before 1950 CE [OxCal mu for a direct radiocarbon date, and average of range for a contextual date]	Date standard deviation in BP [OxCal sigma for a direct radiocarbon date, and standard deviation of the uniform distribution between the two bounds for a contextual date]	Full Date One of two formats. (Format 1) 95.4% CI calibrated radiocarbon age (Conventional Radiocarbon Age BP, Lab number) e.g. 2624-2350 calBCE (3990±40 BP, Ua-35016). (Format 2) Archaeological context range, e.g. 2500-1700 BCE	Method for Determining Date; unless otherwise specified, calibrations use 95.4% intervals from OxCal v4.4.2 Bronk Ramsey (2009); r5; Atmospheric data from Reimer et al (2020)	Publication	Skeletal element	Data source	Molecular Sex
	aDNA_Cameroon_SMA	I10871	1038	Cameroon	Shum Laka	5.8586	10.0778	23.927	7913	71	6058-5889 calBCE (7090±35 BP, PSUAMS-6308)	Direct: IntCal20; agrees with independent date of 6219-5850 calBCE (7150±70 BP, OxA-5203) from rib of same individual	Lipson et al. 35197631	petrous	1240K	M
	aDNA_Cameroon_SMA	I10872_alt	1047	Cameroon	Shum Laka	5.8586	10.0778	0.702396	7820	54	5980-5771 calBCE (6985±30 BP, PSUAMS-6307)	Direct: IntCal20; agrees with independent date of 5878-5669 calBCE (6880±40 BP, Poz-107825) on same individual	Lipson et al. 31969706	petrous	1240K	M
	aDNA_Cameroon_SMA	I10873	1040	Cameroon	Shum Laka	5.8586	10.0778	21.0513	3097	45	1217-1055 calBCE (2940±20 BP, PSUAMS-6309)	Direct: IntCal20; agrees with independent date of 1436-1121 calBCE (3045±60 BP, OxA-5205) on unspecified other bone from same individual	Lipson et al. 35197631	petrous	1240K	M
	aDNA_Cameroon_SMA	I10874	1041	Cameroon	Shum Laka	5.8586	10.0778	15.5456	3135	49	1277-1059 calBCE (2970±25 BP, PSUAMS-6310)	Direct: IntCal20	Lipson et al. 35197631	petrous	1240K	F
	aDNA_CanaryIslands_Guanche.SG	gun002_noUDG.SG	1068	Canary Islands	Tenerife	28.2686	-16.6056	0.213324	851	38	1031-1159 calCE (951±26 BP)	Direct (WARNING MISSING LAB CODE): IntCal20	Rodriguez-Varela et al. 29107554	tooth	Shotgun	M
	aDNA_CanaryIslands_Guanche.SG	gun005_noUDG.SG	1069	Canary Islands	Gran Canaria	27.9667	-15.6	0.479117	992	39	892-1022 calCE (1082±26 BP)	Direct (WARNING MISSING LAB CODE): IntCal20	Rodriguez-Varela et al. 29107554	tooth	Shotgun	F
	aDNA_CanaryIslands_Guanche.SG	gun008_noUDG.SG	1070	Canary Islands	Gran Canaria	27.9667	-15.6	0.306521	1014	37	884-994 calCE (1116±26 BP)	Direct (WARNING MISSING LAB CODE): IntCal20	Rodriguez-Varela et al. 29107554	tooth	Shotgun	F
	aDNA_CanaryIslands_Guanche.SG	gun011_noUDG.SG	1071	Canary Islands	Tenerife	28.2686	-16.6056	4.13956	1137	49	704-887 calCE (1216±27 BP)	Direct (WARNING MISSING LAB CODE): IntCal20	Rodriguez-Varela et al. 29107554	tooth	Shotgun	M
	aDNA_CanaryIslands_Guanche.SG	gun012_noUDG.SG	1072	Canary Islands	Tenerife	28.2686	-16.6056	0.548253	1324	18	593-660 calCE (1421±28 BP)	Direct (WARNING MISSING LAB CODE): IntCal20	Rodriguez-Varela et al. 29107554	tooth	Shotgun	M
	aDNA_Morocco_Epipalaeolithic	oub002	-	Morocco	Azrou	33.4351	-5.23164	45.76	7660	-	5680 - 5550 calBCE (6706±31 BP)	..	Simoes et al. 37286608	phalanx	..	F
	aDNA_Morocco_EarlyNeolithicCardial	ktg004	-	Morocco	Jebal Gharghez	34.48	-4.277	9.02	7159	-	5210 - 4990 calBCE (61430±33 BP)	..	Simoes et al. 37286608	tooth from right mandible fragment. Infatnt	..	M
	aDNA_Morocco_MiddleNeolithic	skh001	-	Morocco	Skhirat-Rouaz	33.8509	-7.0704	0.27	6437	-	4470 - 4340 calBCE (5574±35 BP)	..	Simoes et al. 37286608	tooth	..	F
	aDNA_Morocco_EN_lc.SG	IAM.3_noUDG.WGC	8147	Morocco	Ifri n'Amr or Moussa	33.8813	-5.92779	0.009112	7210	52	5367-5126 calBCE (6290±40 BP, Beta-443598)	Direct: IntCal20	Fregel et al. 29895688	..	Mega-capture + shotgun	F
	aDNA_Morocco_EN.SG	IAM.4_IAM.5_noUDG.WGC	8148	Morocco	Ifri n'Amr or Moussa	33.8813	-5.92779	0.746077	7063	59	5211-5010 calBCE (6160±30 BP, Beta-443599)	Direct: IntCal20	Fregel et al. 29895688	..	Mega-capture + shotgun	M
	aDNA_Morocco_EN.SG	IAM.6_noUDG.WGC	8149	Morocco	Ifri n'Amr or Moussa	33.8813	-5.92779	0.032767	7098	64	5297-5050 calBCE (6210±30 BP, Beta-443601)	Direct: IntCal20	Fregel et al. 29895688	..	Mega-capture + shotgun	F
	aDNA_Morocco_EN.SG	IAM.7_noUDG.WGC	8150	Morocco	Ifri n'Amr or Moussa	33.8813	-5.92779	0.083964	6871	50	5007-4805 calBCE (6030±30 BP, Beta-443602)	Direct: IntCal20	Fregel et al. 29895688	..	Mega-capture + shotgun	M
	aDNA_Morocco_LN.SG	KEB.1_KEB.8_noUDG.WGC	8158	Morocco	Kelif el Boroud	34.48	-4.277	0.122527	5657	42	3779-3647 calBCE (4940±30 BP, Beta-443603)	Direct: IntCal20	Fregel et al. 29895688	..	Mega-capture + shotgun	F
	aDNA_Morocco_LN.SG	KEB.4_noUDG.WGC	8159	Morocco	Kelif el Boroud	34.48	-4.277	0.164114	5650	58	3800-3600 BCE	Context: Based on an individual from same site (KEB.1.plus.8)	Fregel et al. 29895688	..	Mega-capture + shotgun	F
	aDNA_Morocco_LN.SG	KEB.6_noUDG.WGC	8160	Morocco	Kelif el Boroud	34.48	-4.277	0.064759	5650	58	3800-3600 BCE	Context: Based on an individual from same site (KEB.1.plus.8)	Fregel et al. 29895688	..	Mega-capture + shotgun	M
	aDNA_Morocco_N.SG	BOT.1_noUDG.WGC	8161	Morocco	..	36.5804	-4.56966	0.045804	7950	1386	8400-3600 BCE	Context: Archaeological - Period	Fregel et al. 29895688	..	Mega-capture + shotgun	U
	aDNA_Morocco_Iberomaurusian	TAF009_noUDG	8151	Morocco	Taforalt	34.8078	-2.41089	0.34242	14221	164	12849-12097 calBCE (12255±50 BP, OxA-23779)	Direct: IntCal20	van de Loosdrecht et al. 29545507	petrous	1240K	M
	aDNA_Morocco_Iberomaurusian	TAF010_noUDG	8152	Morocco	Taforalt	34.8078	-2.41089	3.06059	14649	241	13137-12252 calBCE (12470±100 BP, OxA-16663)	Direct: IntCal20	van de Loosdrecht et al. 29545507	petrous	1240K	M
	aDNA_Morocco_Iberomaurusian	TAF011_noUDG	8153	Morocco	Taforalt	34.8078	-2.41089	8.26189	14450	231	12900-12100 BCE	Context: Date(s) of sibling, TAF012	van de Loosdrecht et al. 29545507	petrous	1240K	M
	aDNA_Morocco_Iberomaurusian	TAF013_noUDG	8154	Morocco	Taforalt	34.8078	-2.41089	7.16683	14500	375	13200-11900 BCE	Context: Dates from same site: TAF009, TAF010, TAF012	van de Loosdrecht et al. 29545507	petrous	1240K	M
	aDNA_Morocco_Iberomaurusian	TAF014_noUDG	8155	Morocco	Taforalt	34.8078	-2.41089	5.80115	14500	375	13200-11900 BCE	Context: Dates from same site: TAF009, TAF010, TAF012	van de Loosdrecht et al. 29545507	petrous	1240K	M
	aDNA_Morocco_Iberomaurusian	TAF015_noUDG	8156	Morocco	Taforalt	34.8078	-2.41089	0.083724	14500	375	13200-11900 BCE	Context: Dates from same site: TAF009, TAF010, TAF012	van de Loosdrecht et al. 29545507	petrous	1240K	M
	aDNA_Algeria_NumidoRoman_Berber.SG	R10766.SG	15883	Algeria	Sitifis, Necropole Orientale	36.1898	5.4108	..	1836	36	63-204 calCE (1920±15 BP, UCIAMS-235947)	Direct: IntCal20	Antonio et al. 38288729	..	Shotgun	M
	aDNA_Algeria_NumidoRoman_Berber.SG	R10760.SG	16038	Algeria	Sitifis, Necropole Orientale	36.1898	5.4108	..	1919	33	40 calBCE - 109 calCE (1985±15 BP, UCIAMS-235946)	Direct: IntCal20	Antonio et al. 38288729	..	Shotgun	F
	aDNA_Algeria_NumidoRoman_Berber_contam.SG	R10770.SG	15884	Algeria	Sitifis, Necropole Orientale	36.1898	5.4108	..	1798	34	81-210 calCE (1900±15 BP, UCIAMS-235948)		Antonio et al. 38288729	..	Shotgun	M
	aDNA_Tunisia_Punic.SG	R11753.SG	15853	Tunisia	Kerkouane	36.9615	11.0804	..	2430	62	658-407 calBCE (2415±15 BP, UCIAMS-237819)	Direct: IntCal20	Moots et al. 37592021	..	Shotgun	M
	aDNA_Tunisia_Punic.SG	R11749.SG	15852	Tunisia	Kerkouane	36.9615	11.0804	..	2533	103	761-405 BCE	Context: Archaeological - Direct Dates at Site	Moots et al. 37592021	..	Shotgun	F
	aDNA_Tunisia_Punic.SG	R11776.SG	15856	Tunisia	Kerkouane	36.9615	11.0804	..	2533	103	761-405 BCE	Context: Archaeological - Direct Dates at Site	Moots et al. 37592021	..	Shotgun	F
	aDNA_Tunisia_Punic.SG	R11780.SG	15858	Tunisia	Kerkouane	36.9615	11.0804	..	2547	103	750-416 calBCE (2450±15 BP, UCIAMS-237820)	Direct: IntCal20	Moots et al. 37592021	..	Shotgun	F
	aDNA_Tunisia_Punic.SG	R11791.SG	15860	Tunisia	Kerkouane	36.9615	11.0804	..	2505	102	744-413 calBCE (2440±15 BP, UCIAMS-237821)	Direct: IntCal20	Moots et al. 37592021	..	Shotgun	F
	aDNA_Tunisia_Punic_oAfrica1.SG	R11759.SG	15855	Tunisia	Kerkouane	36.9615	11.0804	..	2591	67	763-542 calBCE (2485±15 BP, UCIAMS-235908)	Direct: IntCal20	Moots et al. 37592021	..	Shotgun	F
	aDNA_Tunisia_Punic_oAfrica2.SG	R11746.SG	15851	Tunisia	Kerkouane	36.9615	11.0804	..	2485	96	735-413 calBCE (2435±15 BP, UCIAMS-235940)	Direct: IntCal20	Moots et al. 37592021	..	Shotgun	M
	aDNA_Tunisia_Punic_oAfrica2.SG	R11778.SG	15857	Tunisia	Kerkouane	36.9615	11.0804	..	2533	103	761-405 BCE	Context: Archaeological - Direct Dates at Site	Moots et al. 37592021	..	Shotgun	F
	aDNA_Tunisia_Punic_oAfrica2.SG	R11790.SG	15859	Tunisia	Kerkouane	36.9615	11.0804	..	2533	103	761-405 BCE	Context: Archaeological - Direct Dates at Site	Moots et al. 37592021	..	Shotgun	F
	aDNA_Tunisia_Punic_oAfrica2.SG	R11755.SG	15854	Tunisia	Kerkouane	36.9615	11.0804	..	2533	103	761-405 BCE	Context: Archaeological - Direct Dates at Site	Moots et al. 37592021	..	Shotgun	F
	aDNA_Egypt_ThirdIntermediatePeriod	JK2134	2751	Egypt	Abusir-el Meleq	29.9	31.2	0.117729	2609	72	787-546 calBCE (2522±24 BP, MAMS-23047)	Direct: IntCal20	Scheunemann et al. 28556824	..	1240K	M
	aDNA_Egypt_ThirdIntermediatePeriod	JK2911	2752	Egypt	Abusir-el Meleq	29.9	31.2	0.880832	2602	70	779-544 calBCE (2513±24 BP, MAMS-23617)	Direct: IntCal20	Scheunemann et al. 28556824	..	1240K	M
	aDNA_Sudan_EarlyChristian_R	I6251	11087	Sudan	Nubia, Kulubnarti, Cemetery R	21.0705	30.664	0.31	1115	31	774-884 calCE (1200±13 BP) [R_combine: (1220±22 BP, UGAMS-34384); (1190±15 BP, PSUAMS-4593)]	Direct: IntCal20; R_combine	Sirak et al. 34907168	petrous	1240K	F
	aDNA_Sudan_EarlyChristian_R	I6253	11089	Sudan	Nubia, Kulubnarti, Cemetery R	21.0705	30.664	0.361159	1103	44	772-946 calCE (1180±22 BP, UGAMS-34391)	Direct: IntCal20	Sirak et al. 34907168	petrous	1240K	F
	aDNA_Sudan_EarlyChristian_R	I6327	11090	Sudan	Nubia, Kulubnarti, Cemetery R	21.0705	30.664	0.404652	990	39	893-1022 calCE (1080±23 BP, UGAMS-34389)	Direct: IntCal20	Sirak et al. 34907168	petrous	1240K	M
	aDNA_Sudan_EarlyChristian_S	I6255	11128	Sudan	Nubia, Kulubnarti, Cemetery S	21.0705	30.664	0.843	1138	46	706-884 calCE (1220±22 BP, UGAMS-34404)	Direct: IntCal20	Sirak et al. 34907168	petrous	1240K	M
	aDNA_Sudan_EarlyChristian_S	I6257	11130	Sudan	Nubia, Kulubnarti, Cemetery S	21.0705	30.664	0.293	1127	40	710-886 calCE (1210±22 BP, UGAMS-34408)	Direct: IntCal20	Sirak et al. 34907168	petrous	1240K	M
	aDNA_Sudan_EarlyChristian_S	I6258	11131	Sudan	Nubia, Kulubnarti, Cemetery S	21.0705	30.664	0.39	1177	55	682-878 calCE (1240±22 BP, UGAMS-34397)	Direct: IntCal20	Sirak et al. 34907168	petrous	1240K	F
	aDNA_Sudan_EarlyChristian_S	I6325	11133	Sudan	Nubia, Kulubnarti, Cemetery S	21.0705	30.664	0.657421	1223	36	669-820 calCE (1270±22 BP, UGAMS-34406)	Direct: IntCal20	Sirak et al. 34907168	petrous	1240K	M
	aDNA_Sudan_EarlyChristian_S	I6332	11135	Sudan	Nubia, Kulubnarti, Cemetery S	21.0705	30.664	0.891036	1112	39	772-892 calCE (1190±22 BP, UGAMS-34398)	Direct: IntCal20	Sirak et al. 34907168	petrous	1240K	M
	aDNA_Sudan_EarlyChristian_S	I6337	11139	Sudan	Nubia, Kulubnarti, Cemetery S	21.0705	30.664	0.805736	1238	41	655-775 calCE (1320±22 BP, UGAMS-34407)	Direct: IntCal20	Sirak et al. 34907168	petrous	1240K	M
	aDNA_Sudan_EarlyChristian_S	I6338	11140	Sudan	Nubia, Kulubnarti, Cemetery S	21.0705	30.664	0.785962	1239	41	656-775 calCE (1320±20 BP, UGAMS-35229)	Direct: IntCal20	Sirak et al. 34907168	petrous	1240K	F
	aDNA_Lebanon_IA2.SG	SFI-55_noUDG.SG	7449	Lebanon	Beirut	33.8967	35.5094	0.483027	2720	133	1000-539 BCE	Context: Archaeological - Period	Haber et al. 32470374	petrous	Shotgun	M
	aDNA_Lebanon_IA2.SG	SFI-56_noUDG.SG	7450	Lebanon	Beirut	33.8967	35.5094	0.788737	2720	133	1000-539 BCE	Context: Archaeological - Period	Haber et al. 32470374	petrous	Shotgun	F
	aDNA_Lebanon_IA3_o1_1d.rel.SFI44.SG	SFI-43_noUDG.SG	7451	Lebanon	Beirut	33.8964	35.5083	0.534554	2487	102	749-403 calBCE (2426±30 BP, UBA-41180)	Direct: IntCal20	Haber et al. 32470374	petrous	Shotgun	F
	aDNA_Lebanon_MBA.SG	ERS1790729_noUDG.SG	7461	Lebanon	Sidon, College Site	33.5616	35.3712	0.402865	3750	58	1900-1700 BCE	Context: Archaeological - Period	Haber et al. 28757201	petrous	Shotgun	F
	aDNA_Lebanon_MBA.SG	ERS1790730_noUDG.SG	7462	Lebanon	Sidon, College Site	33.5616	35.3712	1.25913	3650	58	1800-1600 BCE	Context: Archaeological - Period	Haber et al. 28757201	petrous	Shotgun	F
	aDNA_Lebanon_MBA.SG	ERS1790731_noUDG.SG	7463	Lebanon	Sidon, College Site	33.5616	35.3712	2.10209	3750	58	1900-1700 BCE	Context: Archaeological - Period	Haber et al. 28757201	petrous	Shotgun	F
	aDNA_Lebanon_MBA.SG	ERS1790732_noUDG.SG	7464	Lebanon	Sidon, College Site	33.5616	35.3712	1.71663	3650	58	1800-1600 BCE	Context: Archaeological - Period	Haber et al. 28757201	petrous	Shotgun	M
	aDNA_Lebanon_MBA.SG	ERS1790733_noUDG.SG	7465	Lebanon	Sidon, College Site	33.5616	35.3712	1.14229	3775	64	1950-1692 calBCE (3505±45 BP, VERA-3890)	Direct: IntCal20	Haber et al. 28757201	petrous	Shotgun	M
	aDNA_Lebanon_Medieval_o1.SG	SI-41_noUDG.SG	7466	Lebanon	Sidon	33.5606	35.3981	2.99926	710	18	1184-1273 calCE (812±22 BP)	Direct (WARNING MISSING LAB CODE): IntCal20	Haber et al. 31006515	petrous	Shotgun	M
	aDNA_Lebanon_Medieval_o2.SG	SI-39_noUDG.SG	7467	Lebanon	Sidon	33.5606	35.3981	0.609085	702	22	1212-1285 calCE (780±35 BP)	Direct (WARNING MISSING LAB CODE): IntCal20	Haber et al. 31006515	petrous	Shotgun	M
	aDNA_Lebanon_Medieval_o2.SG	SI-47_noUDG.SG	7468	Lebanon	Sidon	33.5606	35.3981	0.415769	800	87	1000-1300 CE	Context: Date of other individuals at the same site (SI-53, SI-42, SI-41, SI-39, SI-45)	Haber et al. 31006515	petrous	Shotgun	M
	aDNA_Lebanon_Medieval_o3.SG	SI-44_noUDG.SG	7469	Lebanon	Sidon	33.5606	35.3981	0.427325	800	87	1000-1300 CE	Context: Date of other individuals at the same site (SI-53, SI-42, SI-41, SI-39, SI-45)	Haber et al. 31006515	petrous	Shotgun	M
	aDNA_Lebanon_Medieval_o4.SG	SI-53_noUDG.SG	7470	Lebanon	Sidon	33.5606	35.3981	4.36362	851	40	1030-1161 calCE (949±29 BP)	Direct (WARNING MISSING LAB CODE): IntCal20	Haber et al. 31006515	petrous	Shotgun	M
	aDNA_Lebanon_Medieval_o5.SG	SI-40_noUDG.SG	7471	Lebanon	Sidon	33.5606	35.3981	0.374014	800	87	1000-1300 CE	Context: Date of other individuals at the same site (SI-53, SI-42, SI-41, SI-39, SI-45)	Haber et al. 31006515	petrous	Shotgun	M
	aDNA_Lebanon_Medieval.SG	SI-38_noUDG.SG	7472	Lebanon	Sidon	33.5606	35.3981	0.509888	800	87	1000-1300 CE	Context: Date of other individuals at the same site (SI-53, SI-42, SI-41, SI-39, SI-45)	Haber et al. 31006515	petrous	Shotgun	M
	aDNA_Lebanon_Medieval.SG	SI-42_noUDG.SG	7473	Lebanon	Sidon	33.5606	35.3981	0.609508	725	41	1159-1283 calCE (811±45 BP)	Direct (WARNING MISSING LAB CODE): IntCal20	Haber et al. 31006515	petrous	Shotgun	M
	aDNA_Lebanon_Medieval.SG	SI-45_noUDG.SG	7474	Lebanon	Sidon	33.5606	35.3981	3.60063	698	17	1222-1280 calCE (774±27 BP)	Direct (WARNING MISSING LAB CODE): IntCal20	Haber et al. 31006515	petrous	Shotgun	M
	aDNA_Israel_Natufian	I1072_d	29	Israel	Raqefet Cave	32.65	35.067	0.034	12700	722	12000-9500 BCE	Context: Archaeological - Period	Lazaridis et al. 27459054	petrous	1240K	M
	aDNA_Israel_Natufian	I0861_d	6163	Israel	Raqefet Cave	32.65	35.067	0.014	12700	722	12000-9500 BCE	Context: Archaeological - Period	Lazaridis et al. 36007055	petrous	1240K	M
	aDNA_Israel_Natufian	I1690	6169	Israel	Raqefet Cave	32.65	35.067	0.02557	12700	722	12000-9500 BCE	Context: Archaeological - Period	Lazaridis et al. 27459054	petrous	1240K	M
	aDNA_Turkey_N	I0707	11978	Turkey	Barcın (Northwest Anatolia, Marmara)	40.3037	29.57	9.431	8096	50	6225-6065 calBCE (7272±34 BP, Tubitak-0455)	Direct: IntCal20; redated after receiving a date of 9656-9293 calBCE (9935±35 BP, PSUAMS-3180) that does not fit the archaeological context; the new date is consistent with other samples at the same site and suggests that the older date may be a product of a sample mixup	Mathieson et al. 26595274	petrous	1240K	F
	aDNA_Turkey_N	I0708	11979	Turkey	Northwest Anatolia, Marmara, Barcın	40.3037	29.57	6.948	8101	45	6224-6074 calBCE (7285±30 BP, PSUAMS-2103)	Direct: IntCal20	Mathieson et al. 26595274	petrous	1240K	M
	aDNA_Turkey_N	I0745	11986	Turkey	Barcın (Northwest Anatolia, Marmara)	40.3037	29.57	7.785	8243	58	6387-6111 calBCE (7405±30 BP, PSUAMS-2105)	Direct: IntCal20	Mathieson et al. 26595274	petrous	1240K	M
	aDNA_Turkey_N	I1096	11988	Turkey	Northwest Anatolia, Marmara, Barcın	40.3037	29.57	2.865	8300	87	6500-6200 BCE	Context: Archaeological - Period	Mathieson et al. 26595274	petrous	1240K	M
	aDNA_Turkey_N	I1098	11990	Turkey	Barcın (Northwest Anatolia, Marmara)	40.3037	29.57	2.994	8282	51	6419-6246 calBCE (7475±25 BP, PSUAMS-2947)	Direct: IntCal20	Mathieson et al. 26595274	petrous	1240K	F
	aDNA_Turkey_N	I1579_enhanced	11994	Turkey	Barcın (Northwest Anatolia, Marmara)	40.3	29.5667	6.17396	8072	57	6221-6028 calBCE (7245±25 BP, PSUAMS-2954)	Direct: IntCal20	Lazaridis et al. 36007055	petrous	1240K	F
	aDNA_Turkey_N	I1580_enhanced	11995	Turkey	Barcın (Northwest Anatolia, Marmara)	40.3037	29.6085	4.906	8205	82	6381-6088 calBCE (7385±40 BP, PSUAMS-1964)	Direct: IntCal20	Lazaridis et al. 36007055	petrous	1240K	F
	aDNA_Turkey_N	I1581_enhanced	11996	Turkey	Barcın (Northwest Anatolia, Marmara)	40.3037	29.6085	3.763	8252	52	6386-6228 calBCE (7415±30 BP, PSUAMS-2104)	Direct: IntCal20	Lazaridis et al. 36007055	petrous	1240K	F
	aDNA_Turkey_N	I1583_enhanced	11997	Turkey	Barcın (Northwest Anatolia, Marmara)	40.3037	29.6085	13.544	8273	58	6424-6233 calBCE (7460±50 BP, Poz-82231)	Direct: IntCal20	Lazaridis et al. 36007055	petrous	1240K	M
	aDNA_Turkey_N	I1585_enhanced	11998	Turkey	Barcın (Northwest Anatolia, Marmara)	40.3	29.5667	9.15849	8021	50	6217-6007 calBCE (7215±30 BP, PSUAMS-2953)	Direct: IntCal20	Lazaridis et al. 36007055	petrous	1240K	F
	aDNA_Iran_GanjDareh_N	I7527	23	Iran	Ganj Dareh	34.45	48.116	0.089027	9900	144	8200-7700 BCE	Context: Archaeological - Period	Narasimhan et al. 31488661	petrous	1240K	F
	aDNA_Iran_GanjDareh_N	I1290	5877	Iran	Ganj Dareh	34.45	48.116	2.098	9806	129	8170-7606 calBCE (8780±50 BP, Poz-81100)	Direct: IntCal20	Lazaridis et al. 27459054	petrous	1240K	F
	aDNA_Iran_GanjDareh_N	I1944	5878	Iran	Ganj Dareh	34.45	48.116	0.053958	9800	87	8000-7700 BCE	Context: Archaeological - Period	Narasimhan et al. 31488661	petrous	1240K	F
	aDNA_Iran_GanjDareh_N	I1945	5879	Iran	Ganj Dareh	34.45	48.116	0.242441	9800	87	8000-7700 BCE	Context: Archaeological - Period	Narasimhan et al. 31488661	petrous	1240K	M
	aDNA_Iran_GanjDareh_N	I1947	5880	Iran	Ganj Dareh	34.45	48.116	3.31251	9992	105	8211-7827 calBCE (8860±30 BP, Beta-432800)	Direct: IntCal20	Narasimhan et al. 31488661	petrous	1240K	M
	aDNA_Iran_GanjDareh_N	I1949	5881	Iran	Ganj Dareh	34.45	48.116	0.141247	10042	90	8242-7954 calBCE (8915±40 BP, PSUAMS-2261)	Direct: IntCal20	Narasimhan et al. 31488661	petrous	1240K	M
	aDNA_Iran_GanjDareh_N	I1951	5882	Iran	Ganj Dareh	34.45	48.116	0.033877	9848	135	8198-7613 calBCE (8800±50 BP, Poz-81109)	Direct: IntCal20	Narasimhan et al. 31488661	petrous	1240K	F
	aDNA_Iran_GanjDareh_N	I1954	5883	Iran	Ganj Dareh	34.45	48.116	5.0034	10162	80	8295-7976 calBCE (9000±40 BP, Beta-436170)	Direct: IntCal20	Narasimhan et al. 31488661	petrous	1240K	M
	aDNA_Iran_GanjDareh_N	S1944.E1.L3_v54.1_addback	16385	Iran	Ganj Dareh	34.45	48.116	..	9800	87	8000-7700 BCE	Context: Archaeological - Period	Narasimhan et al. 31488661	petrous	1240K	F
	aDNA_Iran_GanjDareh_N	S1951.E1.L3_v54.1_addback	16386	Iran	Ganj Dareh	34.45	48.116	..	9848	135	8198-7613 calBCE (8800±50 BP, Poz-81109)	Direct: IntCal20	Narasimhan et al. 31488661	petrous	1240K	F

## Sheet: S4-PCA
	Table S4: Values estimated on the PCA for each studied Fulani population and information on their subsistence and geographical coordinates (Figure 1B-1E).
	Population Label	N	PC1	PC2	PC3	Subsistence	Longitude	Latitude
	Mauritania_Fulani_Assaba	16	-0.0096875	0.0202687	-0.0104125	Pastoralists	-12.6764	16.2478
	Senegal_Fulani_Linguere	18	-0.00237222	0.144522	0.0498056	Pastoralists	-15.1148	15.3956
	Senegal_Halpularen	23	-0.0655783	0.0173	-0.00816522	Farmers	-14.221	16.5086
	Gambia_Fula	74	-0.0522392	0.00773649	-0.00300135	Farmers	-14.3949	13.3979
	Guinea_Fulani	25	-0.051816	2.4e-05	-0.001316	Farmers	-12.4999	11.1233
	Mali_Fulani_InnerDelta	16	0.02575	0.0224437	-0.03345	Pastoralists	-4.49778	14.6304
	Mali_Fulani_Diafarabe	22	0.00617273	0.0174864	-0.0236455	Pastoralists	-5.01922	14.1385
	BurkinaFaso_Fulani_Banfora	20	0.032855	0.005165	-0.02118	Pastoralists	-4.83013	10.476
	BurkinaFaso_Fulani_Tindangou	26	0.0270692	0.0140962	-0.0509846	Pastoralists	1.83759	11.9597
	BurkinaFaso_Fulani_Ziniare	54	0.0069037	-0.00617593	-0.0663093	Pastoralists	-1.5197	12.3715
	Cameroon_Fulani_Tcheboua	30	0.02979	-0.0325033	0.0499233	Pastoralists	13.1859	9.02939
	Niger_Fulani_Abalak	19	0.0487737	-0.0215737	0.0253579	Pastoralists	6.27825	15.4613
	Niger_Fulani_Ader	20	0.046635	-0.024435	0.03009	Pastoralists	5.09741	14.1851
	Niger_Fulani_Balatungur	20	0.04945	-0.02832	0.036605	Pastoralists	13.3589	13.7309
	Niger_Fulani_Diffa	13	0.0162462	-0.0301769	0.0416077	Pastoralists	12.6131	13.3138
	Niger_Fulani_Zinder	22	-0.0201227	-0.0458955	0.0561091	Pastoralists	8.98676	13.8106
	Chad_Fulani_Bongor	23	0.0279217	-0.0249087	0.0262696	Pastoralists	15.4112	10.2757
	Chad_Fulani_Linia	19	0.0256211	-0.0214526	0.0241105	Pastoralists	15.3066	12.0461

## Sheet: S5-Correlation
	Table S5: The statistical analysis of the geography and subsistence on explaining genetic variability for PC1 and PC2 presented on Table S4. Tests using latitude were not statistically significant (results not included).
	PC1 ~ Longitude + Subsistence
	Call: lm(formula = PC1 ~ longitude + lifestyle2, data = pca_by_pop)
	Residuals:	Min	1Q	Median	3Q	Max
		-0.046219	-0.008136	-0.002186	0.011065	0.0252
	Coefficients:	Estimate	Std. Error	t-value	Pr(>|t|)
	(Intercept)	-0.0437827	0.0125321	-3.494	0.0033**
	Longitude	0.0009312	0.0004851	1.92	0.0741
	Lifestyle2Pastoralists	0.0615108	0.0142441	4.318	0.0006***
	Significant codes:	0‘***’; 0.001‘**’; 0.01‘*’; 0.05‘.’; 0.1' '; 1
	Residual standard error: 0.0184 on 15 degrees of freedom
	Multiple R-squared: 0.7611, Adjusted R-squared: 0.7292
	F-statistic: 23.89 on 2 and 15 DF, P-value: 2.172e-05
	PC2 ~ Longitude + Subsistence
	Call: lm(formula = PC2 ~ longitude + lifestyle2, data = pca_by_pop %>% filter(population_label != "Senegal_Fulani_Linguere"))
	Residuals:	Min	1Q	Median	3Q	Max
		-0.025208	-0.005743	-0.002097	0.008121	0.019443
	Coefficients:	Estimate	Std. Error	t-value	Pr(>|t|)
	(Intercept)	-0.0437827	0.0125321	-3.494	0.0033**
	Longitude	0.0009312	0.0004851	1.92	0.0741
	Lifestyle2Pastoralists	0.0615108	0.0142441	4.318	0.0006***
	Significant codes:	0‘***’; 0.001‘**’; 0.01‘*’; 0.05‘.’; 0.1' '; 1
	Residual standard error: 0.0118 on 14 degrees of freedom
	Multiple R-squared: 0.7518, Adjusted R-squared: 0.7163
	F-statistic: 21.2 on 2 and 14 DF, P-value: 5.807e-05

## Sheet: S6-Mantel test
	Table S6: Mantel tests and multiple regression on distance matrices between geography, subsistence and genetic variation.
	Mantel test between geography, subsistence and genetic distances using 100000 permutations
	Spearman's Correlation	CI	P-value
	0.346267	0.261--0.441	0.00084
	Multiple regression on distance matrices using 100000 permutations
	Factor	Fst distances	P-value
	Intercept	13.4465	0.99996
	Geographical distances	0.217915	0.00691
	Subsistence	0.607456	0.00106
	R-squared Correlation	P-value
	0.335675	5e-05
	F-test	P-value
	37.8965	5e-05

## Sheet: S7-ADMIXTURE K=7
	Table S7: ADMIXTURE results at K=7 using the projection approach. Table showing averages (± standard deviation) estimated for each populations and for each component.
	Population label	N	Latitude	Longitude	Fulani-related	Niger-Congo Atlantic	Niger-Congo Volta-Niger	Nilo-Saharan Toubou	Nilo-Saharan Gumuz	Afro-Asiatic	Indo-European
	Mauritania_Fulani_Assaba	16	16.2478	-12.6764	42.785% ±16.340%	32.200% ±5.247%	11.270% ±9.350%	3.273% ±1.775%	0.806% ±0.718%	5.603% ±4.742%	4.062% ±2.193%
	Senegal_Fulani_Linguere	18	15.3956	-15.1148	43.063% ±10.893%	32.326% ±7.927%	10.407% ±6.560%	3.197% ±0.877%	0.889% ±0.731%	4.789% ±1.684%	5.329% ±1.825%
	Senegal_Halpularen	23	16.5086	-14.221	18.906% ±4.670%	53.492% ±6.786%	16.350% ±2.543%	4.351% ±0.993%	1.197% ±0.721%	3.264% ±1.370%	2.440% ±1.439%
	Gambia_Fula	74	13.3979	-14.3949	23.980% ±18.096%	43.977% ±12.984%	22.375% ±12.059%	2.779% ±1.049%	1.336% ±0.851%	3.016% ±2.139%	2.538% ±2.021%
	Guinea_Fulani	25	11.1233	-12.4999	25.432% ±14.936%	36.346% ±6.806%	30.304% ±12.255%	1.480% ±0.892%	1.475% ±0.806%	2.497% ±2.272%	2.467% ±1.935%
	Mali_Fulani_InnerDelta	16	14.6304	-4.49778	57.130% ±13.770%	19.623% ±4.552%	7.487% ±5.967%	2.783% ±1.581%	0.696% ±0.550%	6.418% ±2.377%	5.864% ±1.806%
	Mali_Fulani_Diafarabe	22	14.1385	-5.01922	49.352% ±13.666%	22.235% ±4.333%	15.367% ±8.826%	2.869% ±1.242%	0.702% ±0.636%	5.267% ±2.099%	4.208% ±1.901%
	BurkinaFaso_Fulani_Banfora	19	10.476	-4.83013	63.287% ±14.056%	15.535% ±5.532%	8.895% ±4.849%	2.110% ±1.227%	0.601% ±0.609%	4.612% ±2.099%	4.960% ±2.466%
	BurkinaFaso_Fulani_Tindangou	24	11.9597	1.83759	57.301% ±17.137%	17.542% ±4.449%	11.832% ±13.781%	2.618% ±1.203%	0.752% ±0.562%	5.076% ±2.414%	4.880% ±2.150%
	BurkinaFaso_Fulani_Ziniare	54	12.3715	-1.5197	47.646% ±9.591%	19.683% ±3.273%	19.170% ±7.614%	3.180% ±1.006%	0.956% ±0.613%	5.239% ±1.575%	4.126% ±1.442%
	Cameroon_Fulani_Tcheboua	30	9.02939	13.1859	57.176% ±15.278%	12.153% ±3.930%	12.832% ±8.414%	5.618% ±2.905%	3.067% ±2.034%	5.032% ±2.008%	4.121% ±1.887%
	Niger_Fulani_Abalak	19	15.4613	6.27825	67.971% ±13.050%	11.843% ±4.714%	6.489% ±3.458%	2.916% ±1.565%	0.873% ±0.849%	5.210% ±2.572%	4.698% ±2.414%
	Niger_Fulani_Ader	19	14.1851	5.09741	66.965% ±15.552%	11.063% ±5.080%	7.714% ±5.434%	3.155% ±1.757%	1.327% ±1.104%	4.679% ±2.213%	5.097% ±2.418%
	Niger_Fulani_Balatungur	19	13.7309	13.3589	70.920% ±16.362%	9.441% ±4.997%	6.307% ±5.386%	2.876% ±1.973%	1.198% ±1.158%	4.462% ±2.403%	4.796% ±2.516%
	Niger_Fulani_Diffa	13	13.3138	12.6131	53.244% ±13.425%	11.413% ±4.464%	16.928% ±6.656%	6.529% ±1.629%	3.582% ±1.337%	4.397% ±2.091%	3.906% ±1.965%
	Niger_Fulani_Zinder	21	13.8106	8.98676	35.046% ±14.591%	13.868% ±2.416%	27.356% ±10.712%	10.452% ±2.632%	6.125% ±2.495%	3.762% ±1.680%	3.391% ±1.727%
	Chad_Fulani_Bongor	23	10.2757	15.4112	58.832% ±19.728%	11.826% ±4.328%	12.987% ±12.039%	4.926% ±4.220%	2.872% ±3.647%	4.647% ±2.672%	3.910% ±2.109%
	Chad_Fulani_Linia	17	12.0461	15.3066	57.829% ±9.559%	13.844% ±3.539%	11.248% ±3.273%	5.233% ±1.955%	2.718% ±1.378%	4.497% ±2.264%	4.631% ±2.258%
	Senegal_Bedik	21	12.539	-12.3102	3.088% ±2.240%	76.501% ±4.104%	17.647% ±3.797%	1.802% ±1.411%	0.948% ±0.852%	0.001% ±0.002%	0.012% ±0.053%
	Gambia_GWD	50	13.2769	-16.6331	3.817% ±3.187%	76.695% ±8.537%	16.171% ±7.185%	1.979% ±1.054%	1.023% ±0.799%	0.167% ±0.299%	0.148% ±0.272%
	Gambia_Jola	50	13.3979	-14.3949	0.475% ±2.588%	95.578% ±7.036%	1.611% ±5.553%	1.623% ±0.765%	0.616% ±0.648%	0.051% ±0.143%	0.045% ±0.117%
	Gambia_Wolof	50	13.3979	-14.3949	7.805% ±2.487%	74.569% ±4.056%	12.938% ±3.996%	3.454% ±1.129%	0.867% ±0.835%	0.237% ±0.354%	0.131% ±0.280%
	Gambia_Mandinka	50	13.3979	-14.3949	3.965% ±2.722%	74.897% ±9.472%	17.410% ±7.820%	2.202% ±1.054%	1.048% ±0.787%	0.288% ±1.171%	0.190% ±0.590%
	SierraLeone_MSL	50	8.5	-13.2	0.252% ±0.590%	41.908% ±2.578%	56.252% ±2.931%	0.038% ±0.163%	1.354% ±0.806%	0.085% ±0.163%	0.112% ±0.215%
	BurkinaFaso_Gurmantche	15	11.24	0.72	1.537% ±1.097%	19.805% ±2.032%	74.052% ±2.324%	3.431% ±1.206%	0.984% ±0.793%	0.163% ±0.458%	0.027% ±0.102%
	BurkinaFaso_Gurunsi	16	11.17	-1.14	1.310% ±0.690%	20.319% ±2.042%	74.176% ±2.188%	3.678% ±0.960%	0.483% ±0.642%	0.022% ±0.061%	0.012% ±0.044%
	BurkinaFaso_Mossi	17	12.59	-1.34	2.061% ±1.128%	23.004% ±2.231%	70.468% ±2.100%	3.903% ±0.920%	0.377% ±0.523%	0.057% ±0.098%	0.129% ±0.371%
	IvoryCoast_Ahizi	18	5.2504	-4.6164	0.070% ±0.174%	20.453% ±2.525%	77.488% ±2.708%	0.247% ±0.564%	1.544% ±0.918%	0.163% ±0.213%	0.035% ±0.074%
	IvoryCoast_Yacouba	16	7.7582	-8.0706	0.096% ±0.210%	26.934% ±3.285%	70.977% ±3.677%	0.057% ±0.117%	1.820% ±0.847%	0.039% ±0.075%	0.077% ±0.144%
	Ghana_GaAdangbe	50	6.0712	-0.2526	0.521% ±0.672%	14.114% ±2.232%	82.547% ±2.923%	1.155% ±0.939%	1.137% ±0.937%	0.158% ±0.275%	0.368% ±1.116%
	Mali_Bwa	15	13.2872	-4.5913	1.307% ±1.033%	25.768% ±2.171%	68.788% ±2.181%	3.669% ±0.913%	0.370% ±0.454%	0.025% ±0.064%	0.073% ±0.279%
	Benin_Fon	19	6.37	2.08	0.582% ±0.729%	10.602% ±2.819%	86.498% ±2.828%	1.508% ±1.019%	0.714% ±0.672%	0.095% ±0.176%	0.001% ±0.000%
	Benin_Yoruba	24	7.3602	2.6045	0.212% ±0.361%	9.561% ±1.680%	87.211% ±1.608%	2.053% ±0.900%	0.821% ±0.724%	0.095% ±0.231%	0.048% ±0.129%
	Benin_Bariba	24	9.3393	2.6276	1.553% ±1.587%	15.382% ±1.780%	78.376% ±2.721%	3.368% ±1.128%	1.256% ±0.759%	0.032% ±0.093%	0.034% ±0.096%
	Nigeria_Igbo	50	6.9224	7.4797	0.368% ±0.559%	2.762% ±1.756%	93.538% ±1.933%	1.389% ±0.951%	1.787% ±0.960%	0.121% ±0.198%	0.034% ±0.097%
	Nigeria_YRI	50	7.3783	3.9443	0.784% ±0.894%	6.708% ±2.591%	89.297% ±3.022%	2.121% ±0.875%	0.924% ±0.771%	0.128% ±0.224%	0.039% ±0.122%
	Nigeria_ESN	50	6.5	6	0.363% ±0.541%	1.654% ±1.378%	95.733% ±1.702%	1.495% ±0.815%	0.576% ±0.604%	0.149% ±0.274%	0.029% ±0.095%
	Chad_Daza	18	18.6389	21.8418	1.440% ±1.825%	0.888% ±1.152%	0.941% ±1.506%	69.928% ±8.698%	13.015% ±7.531%	13.302% ±5.142%	0.486% ±1.451%
	Chad_Kanembu	4	14.4493	15.2952	5.779% ±4.345%	12.025% ±10.811%	24.483% ±18.619%	35.602% ±19.617%	15.919% ±10.420%	5.116% ±3.553%	1.077% ±0.832%
	Chad_Laal	23	9.8956	19.9931	0.001% ±0.000%	6.535% ±1.476%	45.836% ±7.394%	23.160% ±4.154%	24.466% ±3.657%	0.001% ±0.000%	0.001% ±0.000%
	Chad_Sara	50	9.2096	16.9922	0.001% ±0.000%	7.922% ±1.463%	62.621% ±7.225%	13.201% ±4.073%	16.196% ±3.496%	0.031% ±0.237%	0.028% ±0.210%
	Chad_Toubou	50	18.2983	19.4787	2.323% ±2.439%	0.914% ±1.965%	4.474% ±10.086%	73.475% ±14.566%	4.685% ±5.697%	13.495% ±3.122%	0.633% ±1.458%
	Sudan_Daju	19	12.7381	24.3452	0.001% ±0.000%	0.711% ±1.293%	8.677% ±5.028%	39.782% ±3.804%	44.060% ±3.792%	4.585% ±4.623%	2.184% ±1.257%
	Sudan_NubaKoalib	24	11.8837	29.9299	0.001% ±0.000%	0.252% ±0.481%	1.842% ±2.502%	36.413% ±1.486%	61.482% ±1.726%	0.001% ±0.000%	0.009% ±0.039%
	Sudan_Nubian	14	20.79	30.48	0.349% ±0.287%	0.066% ±0.244%	0.001% ±0.000%	20.219% ±2.676%	26.085% ±2.172%	43.984% ±3.137%	9.296% ±3.482%
	Sudan_Zaghawa	24	13.0521	23.5103	0.010% ±0.043%	0.284% ±0.621%	2.047% ±2.065%	59.155% ±5.529%	34.557% ±3.082%	3.882% ±3.001%	0.064% ±0.206%
	Ethiopia_Gumuz	21	10.5923	35.7178	0.355% ±0.495%	1.619% ±1.094%	2.671% ±1.345%	0.001% ±0.000%	90.358% ±1.595%	0.189% ±0.718%	4.808% ±0.581%
	Ethiopia_Amhara	42	10	39	1.454% ±0.680%	0.202% ±0.532%	0.100% ±0.345%	3.749% ±1.275%	40.643% ±2.631%	53.159% ±2.943%	0.694% ±0.828%
	Ethiopia_Oromo	26	8	37	2.142% ±0.771%	0.268% ±0.544%	0.125% ±0.344%	2.799% ±1.323%	44.523% ±2.701%	49.405% ±2.802%	0.739% ±0.816%
	Ethiopia_Wolayta	21	6	37	2.307% ±1.028%	0.499% ±0.572%	1.560% ±1.089%	0.428% ±0.839%	52.666% ±2.919%	42.220% ±2.943%	0.319% ±0.477%
	Ethiopia_Somali	42	9	42	0.371% ±0.896%	0.048% ±0.237%	0.665% ±1.960%	6.460% ±1.181%	51.804% ±3.485%	40.584% ±1.690%	0.070% ±0.448%
	Morocco_BerberAsni	15	31.2427	-7.9859	21.003% ±2.088%	0.459% ±1.232%	0.673% ±1.908%	9.704% ±0.743%	0.045% ±0.169%	46.449% ±3.522%	21.667% ±1.594%
	Morocco_BerberBouhria	10	34.7388	-2.3544	14.999% ±1.719%	1.056% ±1.886%	2.709% ±3.381%	8.370% ±0.532%	0.097% ±0.211%	43.018% ±3.861%	29.751% ±2.294%
	Morocco_BerberFiguig	9	32.1102	-1.2322	18.712% ±1.407%	0.164% ±0.489%	0.323% ±0.547%	9.404% ±0.657%	0.001% ±0.000%	44.814% ±1.063%	26.582% ±1.368%
	Egypt_Egyptian	50	30.0394	31.2389	2.149% ±1.064%	0.654% ±0.621%	2.922% ±1.689%	3.905% ±1.721%	6.094% ±2.093%	59.413% ±4.753%	24.862% ±5.069%
	Lebanon_LebaneseChristian	50	33.84	35.5056	0.001% ±0.000%	0.022% ±0.149%	0.001% ±0.000%	0.001% ±0.000%	0.055% ±0.297%	60.907% ±1.697%	39.013% ±1.621%
	Lebanon_LebaneseDruze	31	33.84	35.5056	0.001% ±0.000%	0.111% ±0.372%	0.097% ±0.344%	0.078% ±0.302%	0.289% ±0.623%	58.414% ±1.851%	41.009% ±1.489%
	Lebanon_LebaneseMuslim	43	33.84	35.5056	0.054% ±0.172%	0.410% ±0.532%	0.635% ±0.783%	0.221% ±0.409%	1.473% ±0.722%	55.891% ±1.565%	41.315% ±1.845%
	Yemen_Yemeni	20	15.1613	44.2909	0.106% ±0.292%	0.149% ±0.349%	0.748% ±1.247%	0.001% ±0.000%	4.983% ±2.093%	76.690% ±4.800%	17.323% ±2.470%
	Europe_TSI	50	42.1	12	0.001% ±0.000%	0.001% ±0.000%	0.001% ±0.000%	0.001% ±0.000%	0.001% ±0.000%	24.527% ±1.499%	75.468% ±1.499%
	Europe_IBS	50	40.38	-3.72	0.969% ±0.994%	0.038% ±0.130%	0.027% ±0.184%	0.367% ±0.448%	0.036% ±0.101%	13.580% ±4.004%	84.984% ±4.974%
	Europe_SpainGranada	35	37.261	-6.9422	1.297% ±0.457%	0.150% ±0.277%	0.190% ±0.381%	0.388% ±0.296%	0.069% ±0.170%	14.740% ±1.486%	83.167% ±1.505%
	Europe_SpainHuelva	35	37.1773	-3.5988	1.651% ±0.689%	0.186% ±0.288%	0.229% ±0.484%	0.716% ±0.403%	0.054% ±0.131%	14.568% ±1.717%	82.597% ±1.986%
	Europe_SouthPortugal	35	37.6992	-8.0818	1.863% ±0.551%	0.412% ±0.513%	0.980% ±0.772%	0.971% ±0.464%	0.157% ±0.255%	15.814% ±1.219%	79.803% ±1.333%
	Europe_CEU	50	45.8566	2.3522	0.001% ±0.000%	0.001% ±0.000%	0.001% ±0.000%	0.001% ±0.000%	0.005% ±0.024%	0.913% ±1.662%	99.078% ±1.663%
	Europe_GBR	50	52.4862	-1.8904	0.001% ±0.000%	0.001% ±0.000%	0.001% ±0.000%	0.001% ±0.000%	0.001% ±0.000%	0.067% ±0.227%	99.928% ±0.227%

## Sheet: S8-f3-stat
	Table S8: F3-statistics for Fulani populations as the target population.
	Target population	Source 1	Source 2	f3-statistics	std. err	Z-score	SNPs
	Gambia_Fula	Egypt_Egyptian	Chad_Daza	0.014093	0.000168	84.111	633860
	Gambia_Fula	Ethiopia_Somali	Egypt_Egyptian	0.025537	0.000197	129.877	633870
	Gambia_Fula	Nigeria_YRI	Egypt_Egyptian	-0.003419	9.3e-05	-36.812	633939
	Gambia_Fula	Morocco_BerberAsni	Egypt_Egyptian	0.040625	0.000239	170.26	633864
	Gambia_Fula	Europe_SpainGranada	Egypt_Egyptian	0.050877	0.000222	229.577	633840
	Gambia_Fula	Ethiopia_Amhara	Egypt_Egyptian	0.032045	0.000185	173.072	633866
	Gambia_Fula	Egypt_Egyptian	BurkinaFaso_Mossi	-0.003587	0.000116	-31.039	633881
	Gambia_Fula	Egypt_Egyptian	BurkinaFaso_Gurunsi	-0.003617	0.000121	-29.935	633881
	Gambia_Fula	Nigeria_ESN	Egypt_Egyptian	-0.003269	9.8e-05	-33.345	633936
	Gambia_Fula	Egypt_Egyptian	Chad_Kanembu	0.00616	0.000243	25.397	633578
	Gambia_Fula	Morocco_BerberBouhria	Egypt_Egyptian	0.041808	0.000249	167.666	633846
	Gambia_Fula	Europe_SouthPortugal	Egypt_Egyptian	0.04987	0.000223	223.582	633843
	Gambia_Fula	Europe_SpainHuelva	Egypt_Egyptian	0.050551	0.000223	226.587	633840
	Gambia_Fula	Ghana_GaAdangbe	Egypt_Egyptian	-0.003409	8.8e-05	-38.615	633933
	Gambia_Fula	Gambia_Mandinka	Egypt_Egyptian	-0.004443	7.9e-05	-56.381	633927
	Gambia_Fula	Lebanon_LebaneseMuslim	Egypt_Egyptian	0.051641	0.000229	225.068	633836
	Gambia_Fula	Egypt_Egyptian	Benin_Yoruba	-0.003547	0.000106	-33.52	633901
	Gambia_Fula	Egypt_Egyptian	Chad_Laal	0.000208	0.000125	1.662	633894
	Gambia_Fula	Yemen_Yemeni	Egypt_Egyptian	0.05146	0.000233	221.306	632294
	Gambia_Fula	Sudan_Daju	Egypt_Egyptian	0.008967	0.000183	49.079	633866
	Gambia_Fula	Sudan_Nubian	Egypt_Egyptian	0.032214	0.000241	133.545	633838
	Gambia_Fula	Sudan_NubaKoalib	Egypt_Egyptian	0.00587	0.000164	35.864	633861
	Gambia_Fula	Egypt_Egyptian	BurkinaFaso_Gurmantche	-0.003466	0.000118	-29.482	633874
	Gambia_Fula	Sudan_Zaghawa	Egypt_Egyptian	0.008817	0.00017	51.836	633859
	Gambia_Fula	Egypt_Egyptian	Benin_Fon	-0.003596	0.000115	-31.258	633888
	Gambia_Fula	Europe_TSI	Egypt_Egyptian	0.052452	0.000219	239.792	633833
	Gambia_Fula	IvoryCoast_Yacouba	Egypt_Egyptian	-0.004227	0.000119	-35.503	633873
	Gambia_Fula	Egypt_Egyptian	Benin_Bariba	-0.003437	0.00011	-31.317	633901
	Gambia_Fula	Lebanon_LebaneseDruze	Egypt_Egyptian	0.052466	0.000227	231.411	633826
	Gambia_Fula	Egypt_Egyptian	Chad_Sara	-0.001348	0.000102	-13.176	633926
	Gambia_Fula	Morocco_BerberFiguig	Egypt_Egyptian	0.041903	0.000283	148.069	633842
	Gambia_Fula	Ethiopia_Oromo	Egypt_Egyptian	0.030016	0.000186	161.024	633858
	Gambia_Fula	Mali_Bwa	Egypt_Egyptian	-0.004007	0.000117	-34.219	633869
	Gambia_Fula	IvoryCoast_Ahizi	Egypt_Egyptian	-0.004018	0.000116	-34.702	633872
	Gambia_Fula	Nigeria_Igbo	Egypt_Egyptian	-0.003188	9.8e-05	-32.5	633936
	Gambia_Fula	Europe_CEU	Egypt_Egyptian	0.050875	0.000217	234.819	633831
	Gambia_Fula	Gambia_GWD	Egypt_Egyptian	-0.00459	7.8e-05	-58.576	633926
	Gambia_Fula	SierraLeone_MSL	Egypt_Egyptian	-0.004619	8.4e-05	-54.856	633926
	Gambia_Fula	Europe_IBS	Egypt_Egyptian	0.050988	0.000213	239.802	633832
	Gambia_Fula	Senegal_Bedik	Egypt_Egyptian	-0.005162	0.000115	-45.036	633871
	Gambia_Fula	Ethiopia_Gumuz	Egypt_Egyptian	0.00762	0.00018	42.357	633856
	Gambia_Fula	Ethiopia_Wolayta	Egypt_Egyptian	0.025774	0.000184	139.864	633852
	Gambia_Fula	Europe_GBR	Egypt_Egyptian	0.050843	0.000218	233.015	633830
	Gambia_Fula	Gambia_Wolof	Egypt_Egyptian	-0.003906	7.9e-05	-49.365	633919
	Gambia_Fula	Lebanon_LebaneseChristian	Egypt_Egyptian	0.053434	0.000228	233.87	633827
	Gambia_Fula	Gambia_Jola	Egypt_Egyptian	-0.005226	9.3e-05	-56.012	633912
	Gambia_Fula	Egypt_Egyptian	Chad_Toubou	0.014305	0.000151	94.872	633894
	Gambia_Fula	Ethiopia_Somali	Chad_Daza	0.016937	0.000171	98.813	633658
	Gambia_Fula	Nigeria_YRI	Chad_Daza	0.001274	8.4e-05	15.126	633576
	Gambia_Fula	Morocco_BerberAsni	Chad_Daza	0.013996	0.000192	72.84	633608
	Gambia_Fula	Europe_SpainGranada	Chad_Daza	0.01346	0.000191	70.303	633742
	Gambia_Fula	Ethiopia_Amhara	Chad_Daza	0.015803	0.000153	103.099	633728
	Gambia_Fula	Chad_Daza	BurkinaFaso_Mossi	0.001141	0.000105	10.877	633238
	Gambia_Fula	Chad_Daza	BurkinaFaso_Gurunsi	0.001195	0.00011	10.897	633236
	Gambia_Fula	Nigeria_ESN	Chad_Daza	0.001383	8.9e-05	15.59	633542
	Gambia_Fula	Chad_Kanembu	Chad_Daza	0.01216	0.000209	58.268	632806
	Gambia_Fula	Morocco_BerberBouhria	Chad_Daza	0.013557	0.000194	69.983	633552
	Gambia_Fula	Europe_SouthPortugal	Chad_Daza	0.013329	0.000188	70.97	633763
	Gambia_Fula	Europe_SpainHuelva	Chad_Daza	0.013377	0.00019	70.289	633739
	Gambia_Fula	Ghana_GaAdangbe	Chad_Daza	0.000958	8.4e-05	11.341	633560
	Gambia_Fula	Gambia_Mandinka	Chad_Daza	-0.000559	6.9e-05	-8.08	633529
	Gambia_Fula	Lebanon_LebaneseMuslim	Chad_Daza	0.013735	0.000185	74.042	633755
	Gambia_Fula	Chad_Daza	Benin_Yoruba	0.001258	0.000104	12.041	633340
	Gambia_Fula	Chad_Laal	Chad_Daza	0.009354	0.000145	64.671	633332
	Gambia_Fula	Yemen_Yemeni	Chad_Daza	0.014376	0.000185	77.794	632113
	Gambia_Fula	Sudan_Daju	Chad_Daza	0.017124	0.00019	90.218	633362
	Gambia_Fula	Sudan_Nubian	Chad_Daza	0.017222	0.00017	101.043	633541
	Gambia_Fula	Sudan_NubaKoalib	Chad_Daza	0.0178	0.000208	85.596	633329
	Gambia_Fula	Chad_Daza	BurkinaFaso_Gurmantche	0.001215	0.00012	10.089	633240
	Gambia_Fula	Sudan_Zaghawa	Chad_Daza	0.020846	0.000206	101.01	633341
	Gambia_Fula	Chad_Daza	Benin_Fon	0.000956	0.000103	9.25	633285
	Gambia_Fula	Europe_TSI	Chad_Daza	0.013576	0.000191	71.028	633771
	Gambia_Fula	IvoryCoast_Yacouba	Chad_Daza	0.00016	0.000112	1.425	633218
	Gambia_Fula	Chad_Daza	Benin_Bariba	0.001273	9.9e-05	12.838	633323
	Gambia_Fula	Lebanon_LebaneseDruze	Chad_Daza	0.013775	0.000196	70.424	633709
	Gambia_Fula	Chad_Sara	Chad_Daza	0.005835	0.000111	52.341	633536
	Gambia_Fula	Morocco_BerberFiguig	Chad_Daza	0.013828	0.000215	64.34	633469
	Gambia_Fula	Ethiopia_Oromo	Chad_Daza	0.015556	0.000157	98.899	633659
	Gambia_Fula	Mali_Bwa	Chad_Daza	0.000829	0.000111	7.484	633204
	Gambia_Fula	IvoryCoast_Ahizi	Chad_Daza	0.000443	0.000116	3.826	633229
	Gambia_Fula	Nigeria_Igbo	Chad_Daza	0.001495	9.2e-05	16.176	633534
	Gambia_Fula	Europe_CEU	Chad_Daza	0.013091	0.000189	69.124	633756
	Gambia_Fula	Gambia_GWD	Chad_Daza	-0.000624	6.9e-05	-9.002	633577
	Gambia_Fula	SierraLeone_MSL	Chad_Daza	-0.000475	7.6e-05	-6.214	633496
	Gambia_Fula	Europe_IBS	Chad_Daza	0.013425	0.000188	71.519	633776
	Gambia_Fula	Senegal_Bedik	Chad_Daza	-0.000977	0.000109	-8.94	633207
	Gambia_Fula	Ethiopia_Gumuz	Chad_Daza	0.013952	0.000188	74.107	633322
	Gambia_Fula	Ethiopia_Wolayta	Chad_Daza	0.014572	0.000159	91.852	633606
	Gambia_Fula	Europe_GBR	Chad_Daza	0.013079	0.000192	67.949	633753
	Gambia_Fula	Gambia_Wolof	Chad_Daza	-0.00033	7.1e-05	-4.682	633534
	Gambia_Fula	Lebanon_LebaneseChristian	Chad_Daza	0.014012	0.000193	72.485	633753
	Gambia_Fula	Gambia_Jola	Chad_Daza	-0.000925	8.5e-05	-10.922	633409
	Gambia_Fula	Chad_Toubou	Chad_Daza	0.020541	0.000167	123.162	633621
	Gambia_Fula	Nigeria_YRI	Ethiopia_Somali	-0.000158	8.2e-05	-1.933	633767
	Gambia_Fula	Morocco_BerberAsni	Ethiopia_Somali	0.022505	0.000209	107.796	633727
	Gambia_Fula	Europe_SpainGranada	Ethiopia_Somali	0.025172	0.000213	118.227	633792
	Gambia_Fula	Ethiopia_Somali	Ethiopia_Amhara	0.025616	0.000172	148.497	633756
	Gambia_Fula	Ethiopia_Somali	BurkinaFaso_Mossi	-0.000448	0.000107	-4.182	633606
	Gambia_Fula	Ethiopia_Somali	BurkinaFaso_Gurunsi	-0.000393	0.000112	-3.502	633605
	Gambia_Fula	Nigeria_ESN	Ethiopia_Somali	4.7e-05	8.8e-05	0.541	633759
	Gambia_Fula	Ethiopia_Somali	Chad_Kanembu	0.00982	0.000203	48.42	633246
	Gambia_Fula	Morocco_BerberBouhria	Ethiopia_Somali	0.02264	0.000216	104.643	633690
	Gambia_Fula	Europe_SouthPortugal	Ethiopia_Somali	0.024836	0.000204	122.005	633795
	Gambia_Fula	Europe_SpainHuelva	Ethiopia_Somali	0.024957	0.000211	118.372	633802
	Gambia_Fula	Ghana_GaAdangbe	Ethiopia_Somali	-0.000242	8.1e-05	-2.983	633777
	Gambia_Fula	Gambia_Mandinka	Ethiopia_Somali	-0.001833	7e-05	-26.167	633763
	Gambia_Fula	Lebanon_LebaneseMuslim	Ethiopia_Somali	0.026368	0.000213	123.91	633791
	Gambia_Fula	Ethiopia_Somali	Benin_Yoruba	-0.000262	0.000101	-2.59	633657
	Gambia_Fula	Ethiopia_Somali	Chad_Laal	0.006731	0.000134	50.156	633638
	Gambia_Fula	Yemen_Yemeni	Ethiopia_Somali	0.028494	0.000228	125.157	632190
	Gambia_Fula	Sudan_Daju	Ethiopia_Somali	0.015485	0.000174	88.765	633625
	Gambia_Fula	Sudan_Nubian	Ethiopia_Somali	0.023831	0.00018	132.235	633681
	Gambia_Fula	Sudan_NubaKoalib	Ethiopia_Somali	0.015552	0.000186	83.637	633602
	Gambia_Fula	Ethiopia_Somali	BurkinaFaso_Gurmantche	-0.000259	0.000113	-2.29	633615
	Gambia_Fula	Sudan_Zaghawa	Ethiopia_Somali	0.01658	0.000177	93.603	633622
	Gambia_Fula	Ethiopia_Somali	Benin_Fon	-0.000347	0.000104	-3.334	633631
	Gambia_Fula	Europe_TSI	Ethiopia_Somali	0.025875	0.000211	122.624	633803
	Gambia_Fula	IvoryCoast_Yacouba	Ethiopia_Somali	-0.001022	0.000111	-9.229	633608
	Gambia_Fula	Ethiopia_Somali	Benin_Bariba	-0.000149	0.0001	-1.494	633655
	Gambia_Fula	Lebanon_LebaneseDruze	Ethiopia_Somali	0.02653	0.000224	118.3	633758
	Gambia_Fula	Ethiopia_Somali	Chad_Sara	0.003824	0.000103	37.118	633743
	Gambia_Fula	Morocco_BerberFiguig	Ethiopia_Somali	0.02271	0.000235	96.481	633644
	Gambia_Fula	Ethiopia_Somali	Ethiopia_Oromo	0.024968	0.000173	144.408	633724
	Gambia_Fula	Mali_Bwa	Ethiopia_Somali	-0.000813	0.000108	-7.518	633585
	Gambia_Fula	IvoryCoast_Ahizi	Ethiopia_Somali	-0.000716	0.000111	-6.464	633612
	Gambia_Fula	Nigeria_Igbo	Ethiopia_Somali	0.000219	8.9e-05	2.45	633751
	Gambia_Fula	Europe_CEU	Ethiopia_Somali	0.024869	0.000209	119.276	633788
	Gambia_Fula	Gambia_GWD	Ethiopia_Somali	-0.001924	6.8e-05	-28.37	633781
	Gambia_Fula	SierraLeone_MSL	Ethiopia_Somali	-0.001557	7.7e-05	-20.224	633742
	Gambia_Fula	Europe_IBS	Ethiopia_Somali	0.025212	0.000207	121.922	633805
	Gambia_Fula	Senegal_Bedik	Ethiopia_Somali	-0.002394	0.000101	-23.737	633594
	Gambia_Fula	Ethiopia_Somali	Ethiopia_Gumuz	0.015653	0.000174	89.91	633591
	Gambia_Fula	Ethiopia_Wolayta	Ethiopia_Somali	0.023655	0.000168	141.147	633693
	Gambia_Fula	Europe_GBR	Ethiopia_Somali	0.02485	0.000209	118.682	633788
	Gambia_Fula	Gambia_Wolof	Ethiopia_Somali	-0.001598	6.6e-05	-24.241	633750
	Gambia_Fula	Lebanon_LebaneseChristian	Ethiopia_Somali	0.027202	0.000227	120.01	633787
	Gambia_Fula	Gambia_Jola	Ethiopia_Somali	-0.002293	8.4e-05	-27.437	633687
	Gambia_Fula	Ethiopia_Somali	Chad_Toubou	0.015797	0.000147	107.635	633800
	Gambia_Fula	Nigeria_YRI	Morocco_BerberAsni	-0.004388	0.00011	-39.928	633806
	Gambia_Fula	Nigeria_YRI	Europe_SpainGranada	-0.004476	0.000103	-43.362	633929
	Gambia_Fula	Nigeria_YRI	Ethiopia_Amhara	-0.001125	8.2e-05	-13.798	633847
	Gambia_Fula	Nigeria_YRI	BurkinaFaso_Mossi	0.005827	7.9e-05	73.335	633215
	Gambia_Fula	Nigeria_YRI	BurkinaFaso_Gurunsi	0.006078	8.1e-05	74.673	633198
	Gambia_Fula	Nigeria_YRI	Nigeria_ESN	0.007874	7.2e-05	108.753	633250
	Gambia_Fula	Nigeria_YRI	Chad_Kanembu	0.002934	0.000112	26.282	632989
	Gambia_Fula	Nigeria_YRI	Morocco_BerberBouhria	-0.00396	0.000106	-37.313	633758
	Gambia_Fula	Nigeria_YRI	Europe_SouthPortugal	-0.004364	0.0001	-43.803	633930
	Gambia_Fula	Nigeria_YRI	Europe_SpainHuelva	-0.00443	0.000102	-43.24	633933
	Gambia_Fula	Nigeria_YRI	Ghana_GaAdangbe	0.006655	6.5e-05	101.893	633323
	Gambia_Fula	Nigeria_YRI	Gambia_Mandinka	0.002347	5.4e-05	43.78	633414
	Gambia_Fula	Nigeria_YRI	Lebanon_LebaneseMuslim	-0.004118	0.000102	-40.516	633934
	Gambia_Fula	Nigeria_YRI	Benin_Yoruba	0.007297	7.8e-05	93.1	633190
	Gambia_Fula	Nigeria_YRI	Chad_Laal	0.005293	8e-05	66.103	633247
	Gambia_Fula	Yemen_Yemeni	Nigeria_YRI	-0.004121	0.000107	-38.593	632333
	Gambia_Fula	Sudan_Daju	Nigeria_YRI	0.00313	8.8e-05	35.387	633455
	Gambia_Fula	Sudan_Nubian	Nigeria_YRI	-0.001132	9.1e-05	-12.411	633735
	Gambia_Fula	Sudan_NubaKoalib	Nigeria_YRI	0.003582	9e-05	39.662	633346
	Gambia_Fula	Nigeria_YRI	BurkinaFaso_Gurmantche	0.00624	8.2e-05	75.84	633205
	Gambia_Fula	Sudan_Zaghawa	Nigeria_YRI	0.0028	8.7e-05	32.103	633454
	Gambia_Fula	Nigeria_YRI	Benin_Fon	0.007138	7.6e-05	94.255	633189
	Gambia_Fula	Nigeria_YRI	Europe_TSI	-0.004444	0.000103	-43.133	633938
	Gambia_Fula	Nigeria_YRI	IvoryCoast_Yacouba	0.00574	7.9e-05	72.965	633191
	Gambia_Fula	Nigeria_YRI	Benin_Bariba	0.006669	7.5e-05	88.702	633210
	Gambia_Fula	Nigeria_YRI	Lebanon_LebaneseDruze	-0.004207	0.000106	-39.722	633912
	Gambia_Fula	Nigeria_YRI	Chad_Sara	0.006036	6.8e-05	88.572	633322
	Gambia_Fula	Nigeria_YRI	Morocco_BerberFiguig	-0.004132	0.00011	-37.61	633694
	Gambia_Fula	Nigeria_YRI	Ethiopia_Oromo	-0.00075	8.4e-05	-8.948	633785
	Gambia_Fula	Nigeria_YRI	Mali_Bwa	0.005728	7.9e-05	72.232	633190
	Gambia_Fula	Nigeria_YRI	IvoryCoast_Ahizi	0.006104	8.3e-05	73.972	633187
	Gambia_Fula	Nigeria_YRI	Nigeria_Igbo	0.007741	7.2e-05	107.41	633247
	Gambia_Fula	Nigeria_YRI	Europe_CEU	-0.004259	0.000103	-41.526	633939
	Gambia_Fula	Nigeria_YRI	Gambia_GWD	0.002333	5.4e-05	43.443	633434
	Gambia_Fula	SierraLeone_MSL	Nigeria_YRI	0.004702	6.2e-05	75.683	633283
	Gambia_Fula	Nigeria_YRI	Europe_IBS	-0.004448	0.000102	-43.681	633938
	Gambia_Fula	Senegal_Bedik	Nigeria_YRI	0.002277	7.3e-05	31.112	633212
	Gambia_Fula	Nigeria_YRI	Ethiopia_Gumuz	0.003295	9.1e-05	36.224	633333
	Gambia_Fula	Nigeria_YRI	Ethiopia_Wolayta	-3.2e-05	8.3e-05	-0.39	633740
	Gambia_Fula	Nigeria_YRI	Europe_GBR	-0.004251	0.000103	-41.155	633937
	Gambia_Fula	Nigeria_YRI	Gambia_Wolof	0.001816	5.3e-05	34.529	633435
	Gambia_Fula	Nigeria_YRI	Lebanon_LebaneseChristian	-0.004392	0.000104	-42.304	633933
	Gambia_Fula	Nigeria_YRI	Gambia_Jola	0.002103	5.9e-05	35.881	633293
	Gambia_Fula	Nigeria_YRI	Chad_Toubou	0.001142	7.3e-05	15.641	633782
	Gambia_Fula	Morocco_BerberAsni	Europe_SpainGranada	0.046076	0.000264	174.823	633710
	Gambia_Fula	Morocco_BerberAsni	Ethiopia_Amhara	0.028035	0.000205	136.999	633774
	Gambia_Fula	Morocco_BerberAsni	BurkinaFaso_Mossi	-0.004447	0.000131	-33.937	633544
	Gambia_Fula	Morocco_BerberAsni	BurkinaFaso_Gurunsi	-0.004399	0.000141	-31.096	633543
	Gambia_Fula	Nigeria_ESN	Morocco_BerberAsni	-0.004248	0.000112	-37.766	633785
	Gambia_Fula	Morocco_BerberAsni	Chad_Kanembu	0.005808	0.000261	22.245	633104
	Gambia_Fula	Morocco_BerberBouhria	Morocco_BerberAsni	0.042348	0.000288	146.789	633580
	Gambia_Fula	Morocco_BerberAsni	Europe_SouthPortugal	0.045391	0.00026	174.391	633737
	Gambia_Fula	Morocco_BerberAsni	Europe_SpainHuelva	0.045983	0.000266	172.613	633709
	Gambia_Fula	Morocco_BerberAsni	Ghana_GaAdangbe	-0.004363	0.000106	-41.233	633795
	Gambia_Fula	Morocco_BerberAsni	Gambia_Mandinka	-0.005002	8.9e-05	-55.978	633774
	Gambia_Fula	Morocco_BerberAsni	Lebanon_LebaneseMuslim	0.044437	0.000268	165.848	633727
	Gambia_Fula	Morocco_BerberAsni	Benin_Yoruba	-0.00446	0.000123	-36.144	633634
	Gambia_Fula	Morocco_BerberAsni	Chad_Laal	-0.001282	0.000142	-9.009	633630
	Gambia_Fula	Yemen_Yemeni	Morocco_BerberAsni	0.044516	0.000272	163.423	632107
	Gambia_Fula	Sudan_Daju	Morocco_BerberAsni	0.006522	0.000195	33.419	633608
	Gambia_Fula	Sudan_Nubian	Morocco_BerberAsni	0.028205	0.000254	110.893	633624
	Gambia_Fula	Sudan_NubaKoalib	Morocco_BerberAsni	0.003604	0.000183	19.709	633579
	Gambia_Fula	Morocco_BerberAsni	BurkinaFaso_Gurmantche	-0.004281	0.000137	-31.256	633566
	Gambia_Fula	Sudan_Zaghawa	Morocco_BerberAsni	0.00735	0.000191	38.418	633628
	Gambia_Fula	Morocco_BerberAsni	Benin_Fon	-0.004538	0.000133	-34.042	633588
	Gambia_Fula	Morocco_BerberAsni	Europe_TSI	0.046366	0.000258	179.795	633734
	Gambia_Fula	Morocco_BerberAsni	IvoryCoast_Yacouba	-0.005356	0.000139	-38.607	633542
	Gambia_Fula	Morocco_BerberAsni	Benin_Bariba	-0.004399	0.000127	-34.537	633624
	Gambia_Fula	Morocco_BerberAsni	Lebanon_LebaneseDruze	0.045206	0.000263	172.189	633672
	Gambia_Fula	Morocco_BerberAsni	Chad_Sara	-0.002644	0.000116	-22.734	633754
	Gambia_Fula	Morocco_BerberFiguig	Morocco_BerberAsni	0.043277	0.000314	137.902	633508
	Gambia_Fula	Morocco_BerberAsni	Ethiopia_Oromo	0.026149	0.000207	126.618	633715
	Gambia_Fula	Morocco_BerberAsni	Mali_Bwa	-0.004923	0.00014	-35.271	633514
	Gambia_Fula	Morocco_BerberAsni	IvoryCoast_Ahizi	-0.005051	0.000136	-37.034	633546
	Gambia_Fula	Nigeria_Igbo	Morocco_BerberAsni	-0.004265	0.000113	-37.719	633777
	Gambia_Fula	Morocco_BerberAsni	Europe_CEU	0.045289	0.000257	176.201	633722
	Gambia_Fula	Morocco_BerberAsni	Gambia_GWD	-0.005162	8.9e-05	-58.108	633779
	Gambia_Fula	SierraLeone_MSL	Morocco_BerberAsni	-0.005628	9.7e-05	-57.903	633753
	Gambia_Fula	Morocco_BerberAsni	Europe_IBS	0.046181	0.000251	183.868	633743
	Gambia_Fula	Senegal_Bedik	Morocco_BerberAsni	-0.005709	0.000125	-45.587	633503
	Gambia_Fula	Morocco_BerberAsni	Ethiopia_Gumuz	0.005409	0.000194	27.864	633590
	Gambia_Fula	Morocco_BerberAsni	Ethiopia_Wolayta	0.022371	0.000203	110.345	633704
	Gambia_Fula	Morocco_BerberAsni	Europe_GBR	0.045218	0.000257	176.022	633715
	Gambia_Fula	Morocco_BerberAsni	Gambia_Wolof	-0.004301	9.2e-05	-46.533	633729
	Gambia_Fula	Morocco_BerberAsni	Lebanon_LebaneseChristian	0.04603	0.000268	171.511	633712
	Gambia_Fula	Morocco_BerberAsni	Gambia_Jola	-0.005844	0.000105	-55.683	633675
	Gambia_Fula	Morocco_BerberAsni	Chad_Toubou	0.014571	0.000173	84.067	633772
	Gambia_Fula	Europe_SpainGranada	Ethiopia_Amhara	0.032628	0.000202	161.563	633789
	Gambia_Fula	Europe_SpainGranada	BurkinaFaso_Mossi	-0.004624	0.00013	-35.643	633760
	Gambia_Fula	Europe_SpainGranada	BurkinaFaso_Gurunsi	-0.004656	0.000137	-34.007	633747
	Gambia_Fula	Nigeria_ESN	Europe_SpainGranada	-0.004321	0.000106	-40.927	633916
	Gambia_Fula	Europe_SpainGranada	Chad_Kanembu	0.00535	0.000278	19.262	633350
	Gambia_Fula	Morocco_BerberBouhria	Europe_SpainGranada	0.047985	0.000284	168.691	633651
	Gambia_Fula	Europe_SpainGranada	Europe_SouthPortugal	0.062347	0.00025	248.908	633669
	Gambia_Fula	Europe_SpainHuelva	Europe_SpainGranada	0.063587	0.000253	250.923	633654
	Gambia_Fula	Ghana_GaAdangbe	Europe_SpainGranada	-0.004367	9.8e-05	-44.42	633916
	Gambia_Fula	Gambia_Mandinka	Europe_SpainGranada	-0.005282	9e-05	-58.817	633897
	Gambia_Fula	Lebanon_LebaneseMuslim	Europe_SpainGranada	0.058649	0.000246	238.865	633668
	Gambia_Fula	Europe_SpainGranada	Benin_Yoruba	-0.004656	0.000119	-39.242	633823
	Gambia_Fula	Europe_SpainGranada	Chad_Laal	-0.001441	0.000137	-10.509	633815
	Gambia_Fula	Yemen_Yemeni	Europe_SpainGranada	0.055443	0.000255	217.737	632112
	Gambia_Fula	Sudan_Daju	Europe_SpainGranada	0.007381	0.000204	36.263	633750
	Gambia_Fula	Sudan_Nubian	Europe_SpainGranada	0.033578	0.00027	124.475	633691
	Gambia_Fula	Sudan_NubaKoalib	Europe_SpainGranada	0.003743	0.000181	20.682	633749
	Gambia_Fula	Europe_SpainGranada	BurkinaFaso_Gurmantche	-0.004525	0.00013	-34.672	633752
	Gambia_Fula	Sudan_Zaghawa	Europe_SpainGranada	0.007021	0.000183	38.423	633767
	Gambia_Fula	Europe_SpainGranada	Benin_Fon	-0.004696	0.000127	-37.092	633788
	Gambia_Fula	Europe_TSI	Europe_SpainGranada	0.064073	0.000243	263.553	633651
	Gambia_Fula	IvoryCoast_Yacouba	Europe_SpainGranada	-0.005183	0.000135	-38.417	633747
	Gambia_Fula	Europe_SpainGranada	Benin_Bariba	-0.00448	0.000125	-35.912	633830
	Gambia_Fula	Lebanon_LebaneseDruze	Europe_SpainGranada	0.05968	0.000249	239.5	633635
	Gambia_Fula	Europe_SpainGranada	Chad_Sara	-0.002764	0.000112	-24.693	633894
	Gambia_Fula	Morocco_BerberFiguig	Europe_SpainGranada	0.048018	0.000326	147.304	633641
	Gambia_Fula	Europe_SpainGranada	Ethiopia_Oromo	0.030406	0.000205	148.556	633745
	Gambia_Fula	Mali_Bwa	Europe_SpainGranada	-0.005065	0.000131	-38.552	633729
	Gambia_Fula	IvoryCoast_Ahizi	Europe_SpainGranada	-0.004969	0.000128	-38.757	633759
	Gambia_Fula	Nigeria_Igbo	Europe_SpainGranada	-0.004256	0.000107	-39.924	633915
	Gambia_Fula	Europe_SpainGranada	Europe_CEU	0.065271	0.000243	268.281	633622
	Gambia_Fula	Gambia_GWD	Europe_SpainGranada	-0.005442	8.9e-05	-60.919	633907
	Gambia_Fula	SierraLeone_MSL	Europe_SpainGranada	-0.00554	9.6e-05	-57.928	633892
	Gambia_Fula	Europe_SpainGranada	Europe_IBS	0.064369	0.000235	273.846	633659
	Gambia_Fula	Senegal_Bedik	Europe_SpainGranada	-0.006035	0.000126	-48.02	633725
	Gambia_Fula	Europe_SpainGranada	Ethiopia_Gumuz	0.00598	0.000197	30.303	633734
	Gambia_Fula	Europe_SpainGranada	Ethiopia_Wolayta	0.025821	0.000199	130.038	633750
	Gambia_Fula	Europe_SpainGranada	Europe_GBR	0.065371	0.000245	266.929	633625
	Gambia_Fula	Gambia_Wolof	Europe_SpainGranada	-0.004693	9e-05	-52.13	633878
	Gambia_Fula	Lebanon_LebaneseChristian	Europe_SpainGranada	0.060455	0.000244	247.403	633643
	Gambia_Fula	Gambia_Jola	Europe_SpainGranada	-0.006142	0.000106	-57.772	633846
	Gambia_Fula	Europe_SpainGranada	Chad_Toubou	0.013955	0.000169	82.438	633841
	Gambia_Fula	Ethiopia_Amhara	BurkinaFaso_Mossi	-0.001456	0.000103	-14.171	633743
	Gambia_Fula	Ethiopia_Amhara	BurkinaFaso_Gurunsi	-0.001415	0.00011	-12.882	633732
	Gambia_Fula	Nigeria_ESN	Ethiopia_Amhara	-0.00093	8.6e-05	-10.762	633835
	Gambia_Fula	Ethiopia_Amhara	Chad_Kanembu	0.008429	0.0002	42.111	633381
	Gambia_Fula	Morocco_BerberBouhria	Ethiopia_Amhara	0.028417	0.000212	134.022	633736
	Gambia_Fula	Europe_SouthPortugal	Ethiopia_Amhara	0.032115	0.000195	164.549	633798
	Gambia_Fula	Europe_SpainHuelva	Ethiopia_Amhara	0.032398	0.0002	162.331	633792
	Gambia_Fula	Ghana_GaAdangbe	Ethiopia_Amhara	-0.001175	8e-05	-14.674	633848
	Gambia_Fula	Gambia_Mandinka	Ethiopia_Amhara	-0.002572	7e-05	-36.809	633822
	Gambia_Fula	Lebanon_LebaneseMuslim	Ethiopia_Amhara	0.034061	0.000201	169.297	633798
	Gambia_Fula	Ethiopia_Amhara	Benin_Yoruba	-0.001245	9.7e-05	-12.805	633784
	Gambia_Fula	Ethiopia_Amhara	Chad_Laal	0.004701	0.000126	37.192	633750
	Gambia_Fula	Yemen_Yemeni	Ethiopia_Amhara	0.03631	0.000211	171.969	632210
	Gambia_Fula	Sudan_Daju	Ethiopia_Amhara	0.01337	0.000163	81.796	633706
	Gambia_Fula	Sudan_Nubian	Ethiopia_Amhara	0.026715	0.00019	140.928	633716
	Gambia_Fula	Sudan_NubaKoalib	Ethiopia_Amhara	0.012854	0.000161	79.793	633704
	Gambia_Fula	Ethiopia_Amhara	BurkinaFaso_Gurmantche	-0.001217	0.000106	-11.435	633725
	Gambia_Fula	Sudan_Zaghawa	Ethiopia_Amhara	0.013823	0.000159	86.812	633717
	Gambia_Fula	Ethiopia_Amhara	Benin_Fon	-0.001321	0.000102	-13.004	633746
	Gambia_Fula	Europe_TSI	Ethiopia_Amhara	0.03363	0.000198	169.599	633801
	Gambia_Fula	IvoryCoast_Yacouba	Ethiopia_Amhara	-0.001837	0.000108	-16.959	633716
	Gambia_Fula	Ethiopia_Amhara	Benin_Bariba	-0.001153	9.9e-05	-11.588	633760
	Gambia_Fula	Lebanon_LebaneseDruze	Ethiopia_Amhara	0.034436	0.000204	169.119	633752
	Gambia_Fula	Ethiopia_Amhara	Chad_Sara	0.002306	9.6e-05	23.966	633826
	Gambia_Fula	Morocco_BerberFiguig	Ethiopia_Amhara	0.028561	0.000233	122.743	633715
	Gambia_Fula	Ethiopia_Oromo	Ethiopia_Amhara	0.028504	0.000176	161.94	633710
	Gambia_Fula	Mali_Bwa	Ethiopia_Amhara	-0.00179	0.000101	-17.671	633709
	Gambia_Fula	IvoryCoast_Ahizi	Ethiopia_Amhara	-0.001589	0.000107	-14.921	633731
	Gambia_Fula	Nigeria_Igbo	Ethiopia_Amhara	-0.000794	8.7e-05	-9.163	633834
	Gambia_Fula	Europe_CEU	Ethiopia_Amhara	0.032356	0.000197	164.027	633784
	Gambia_Fula	Gambia_GWD	Ethiopia_Amhara	-0.002695	6.8e-05	-39.915	633844
	Gambia_Fula	SierraLeone_MSL	Ethiopia_Amhara	-0.002333	7.6e-05	-30.734	633820
	Gambia_Fula	Europe_IBS	Ethiopia_Amhara	0.032686	0.000194	168.892	633801
	Gambia_Fula	Senegal_Bedik	Ethiopia_Amhara	-0.003187	9.9e-05	-32.29	633709
	Gambia_Fula	Ethiopia_Gumuz	Ethiopia_Amhara	0.014724	0.000165	89.123	633678
	Gambia_Fula	Ethiopia_Wolayta	Ethiopia_Amhara	0.026331	0.000177	149.114	633731
	Gambia_Fula	Europe_GBR	Ethiopia_Amhara	0.032347	0.000198	163.172	633783
	Gambia_Fula	Gambia_Wolof	Ethiopia_Amhara	-0.002274	6.7e-05	-34.155	633800
	Gambia_Fula	Lebanon_LebaneseChristian	Ethiopia_Amhara	0.035209	0.000207	169.702	633781
	Gambia_Fula	Gambia_Jola	Ethiopia_Amhara	-0.003148	8.2e-05	-38.333	633779
	Gambia_Fula	Ethiopia_Amhara	Chad_Toubou	0.015047	0.000137	109.531	633822
	Gambia_Fula	BurkinaFaso_Mossi	BurkinaFaso_Gurunsi	0.005867	0.000104	56.629	632679
	Gambia_Fula	Nigeria_ESN	BurkinaFaso_Mossi	0.005889	8e-05	73.161	633150
	Gambia_Fula	Chad_Kanembu	BurkinaFaso_Mossi	0.002754	0.000147	18.75	632309
	Gambia_Fula	Morocco_BerberBouhria	BurkinaFaso_Mossi	-0.004079	0.000131	-31.186	633432
	Gambia_Fula	Europe_SouthPortugal	BurkinaFaso_Mossi	-0.004449	0.000125	-35.487	633761
	Gambia_Fula	Europe_SpainHuelva	BurkinaFaso_Mossi	-0.004595	0.000131	-35.067	633750
	Gambia_Fula	Ghana_GaAdangbe	BurkinaFaso_Mossi	0.005742	7.6e-05	75.494	633215
	Gambia_Fula	Gambia_Mandinka	BurkinaFaso_Mossi	0.002353	6.4e-05	36.945	633224
	Gambia_Fula	Lebanon_LebaneseMuslim	BurkinaFaso_Mossi	-0.00425	0.000126	-33.604	633785
	Gambia_Fula	BurkinaFaso_Mossi	Benin_Yoruba	0.005861	9.1e-05	64.314	632820
	Gambia_Fula	Chad_Laal	BurkinaFaso_Mossi	0.004531	9.6e-05	47.235	632889
	Gambia_Fula	Yemen_Yemeni	BurkinaFaso_Mossi	-0.004218	0.000128	-32.976	632119
	Gambia_Fula	Sudan_Daju	BurkinaFaso_Mossi	0.00269	0.000115	23.334	633094
	Gambia_Fula	Sudan_Nubian	BurkinaFaso_Mossi	-0.001268	0.000112	-11.272	633481
	Gambia_Fula	Sudan_NubaKoalib	BurkinaFaso_Mossi	0.003198	0.000123	25.998	632950
	Gambia_Fula	BurkinaFaso_Mossi	BurkinaFaso_Gurmantche	0.005821	0.000101	57.775	632709
	Gambia_Fula	Sudan_Zaghawa	BurkinaFaso_Mossi	0.002446	0.000111	22.104	633129
	Gambia_Fula	BurkinaFaso_Mossi	Benin_Fon	0.005942	9.5e-05	62.657	632754
	Gambia_Fula	Europe_TSI	BurkinaFaso_Mossi	-0.004565	0.000129	-35.286	633796
	Gambia_Fula	IvoryCoast_Yacouba	BurkinaFaso_Mossi	0.005152	9.6e-05	53.604	632673
	Gambia_Fula	BurkinaFaso_Mossi	Benin_Bariba	0.005679	8.6e-05	65.703	632827
	Gambia_Fula	Lebanon_LebaneseDruze	BurkinaFaso_Mossi	-0.004326	0.000136	-31.805	633716
	Gambia_Fula	Chad_Sara	BurkinaFaso_Mossi	0.005022	8.2e-05	61.501	633160
	Gambia_Fula	Morocco_BerberFiguig	BurkinaFaso_Mossi	-0.004208	0.000143	-29.4	633306
	Gambia_Fula	Ethiopia_Oromo	BurkinaFaso_Mossi	-0.00109	0.000105	-10.35	633627
	Gambia_Fula	Mali_Bwa	BurkinaFaso_Mossi	0.005546	9.9e-05	56.103	632666
	Gambia_Fula	IvoryCoast_Ahizi	BurkinaFaso_Mossi	0.005555	9.8e-05	56.725	632694
	Gambia_Fula	Nigeria_Igbo	BurkinaFaso_Mossi	0.005814	8e-05	72.245	633133
	Gambia_Fula	Europe_CEU	BurkinaFaso_Mossi	-0.00444	0.000127	-35.048	633782
	Gambia_Fula	Gambia_GWD	BurkinaFaso_Mossi	0.002287	6.2e-05	36.937	633284
	Gambia_Fula	SierraLeone_MSL	BurkinaFaso_Mossi	0.004236	7.3e-05	57.666	633100
	Gambia_Fula	Europe_IBS	BurkinaFaso_Mossi	-0.004601	0.000126	-36.443	633810
	Gambia_Fula	Senegal_Bedik	BurkinaFaso_Mossi	0.002311	9.1e-05	25.395	632674
	Gambia_Fula	Ethiopia_Gumuz	BurkinaFaso_Mossi	0.002678	0.000123	21.774	632942
	Gambia_Fula	Ethiopia_Wolayta	BurkinaFaso_Mossi	-0.00052	0.000103	-5.042	633529
	Gambia_Fula	Europe_GBR	BurkinaFaso_Mossi	-0.004411	0.000128	-34.47	633778
	Gambia_Fula	Gambia_Wolof	BurkinaFaso_Mossi	0.001914	6.4e-05	30.095	633225
	Gambia_Fula	Lebanon_LebaneseChristian	BurkinaFaso_Mossi	-0.00453	0.000132	-34.257	633782
	Gambia_Fula	Gambia_Jola	BurkinaFaso_Mossi	0.002063	7e-05	29.366	632978
	Gambia_Fula	Chad_Toubou	BurkinaFaso_Mossi	0.000876	8.9e-05	9.808	633634
	Gambia_Fula	Nigeria_ESN	BurkinaFaso_Gurunsi	0.006085	8.2e-05	74.299	633108
	Gambia_Fula	Chad_Kanembu	BurkinaFaso_Gurunsi	0.00273	0.000149	18.372	632283
	Gambia_Fula	Morocco_BerberBouhria	BurkinaFaso_Gurunsi	-0.003947	0.000145	-27.237	633432
	Gambia_Fula	Europe_SouthPortugal	BurkinaFaso_Gurunsi	-0.004475	0.000132	-33.863	633760
	Gambia_Fula	Europe_SpainHuelva	BurkinaFaso_Gurunsi	-0.004569	0.000139	-32.84	633745
	Gambia_Fula	Ghana_GaAdangbe	BurkinaFaso_Gurunsi	0.006017	7.8e-05	76.787	633193
	Gambia_Fula	Gambia_Mandinka	BurkinaFaso_Gurunsi	0.002334	6.2e-05	37.392	633204
	Gambia_Fula	Lebanon_LebaneseMuslim	BurkinaFaso_Gurunsi	-0.004333	0.000133	-32.566	633786
	Gambia_Fula	BurkinaFaso_Gurunsi	Benin_Yoruba	0.006132	9.1e-05	67.107	632772
	Gambia_Fula	Chad_Laal	BurkinaFaso_Gurunsi	0.004725	9.8e-05	48.216	632839
	Gambia_Fula	Yemen_Yemeni	BurkinaFaso_Gurunsi	-0.004335	0.00014	-31.002	632107
	Gambia_Fula	Sudan_Daju	BurkinaFaso_Gurunsi	0.002892	0.00011	26.388	633072
	Gambia_Fula	Sudan_Nubian	BurkinaFaso_Gurunsi	-0.001315	0.000115	-11.45	633460
	Gambia_Fula	Sudan_NubaKoalib	BurkinaFaso_Gurunsi	0.003366	0.000116	28.919	632940
	Gambia_Fula	BurkinaFaso_Gurunsi	BurkinaFaso_Gurmantche	0.006121	0.000103	59.482	632655
	Gambia_Fula	Sudan_Zaghawa	BurkinaFaso_Gurunsi	0.002644	0.000111	23.875	633098
	Gambia_Fula	BurkinaFaso_Gurunsi	Benin_Fon	0.006065	9.5e-05	63.761	632699
	Gambia_Fula	Europe_TSI	BurkinaFaso_Gurunsi	-0.004636	0.000136	-34.207	633797
	Gambia_Fula	IvoryCoast_Yacouba	BurkinaFaso_Gurunsi	0.005482	9.8e-05	55.825	632657
	Gambia_Fula	BurkinaFaso_Gurunsi	Benin_Bariba	0.005928	9.1e-05	65.421	632785
	Gambia_Fula	Lebanon_LebaneseDruze	BurkinaFaso_Gurunsi	-0.004422	0.00014	-31.586	633713
	Gambia_Fula	Chad_Sara	BurkinaFaso_Gurunsi	0.005245	8.5e-05	62.063	633137
	Gambia_Fula	Morocco_BerberFiguig	BurkinaFaso_Gurunsi	-0.004113	0.000155	-26.555	633310
	Gambia_Fula	Ethiopia_Oromo	BurkinaFaso_Gurunsi	-0.001146	0.00011	-10.407	633635
	Gambia_Fula	Mali_Bwa	BurkinaFaso_Gurunsi	0.005729	0.000103	55.824	632634
	Gambia_Fula	IvoryCoast_Ahizi	BurkinaFaso_Gurunsi	0.00587	0.000101	57.835	632653
	Gambia_Fula	Nigeria_Igbo	BurkinaFaso_Gurunsi	0.006066	8.4e-05	72.227	633100
	Gambia_Fula	Europe_CEU	BurkinaFaso_Gurunsi	-0.004434	0.000137	-32.481	633776
	Gambia_Fula	Gambia_GWD	BurkinaFaso_Gurunsi	0.002314	6.2e-05	37.295	633266
	Gambia_Fula	SierraLeone_MSL	BurkinaFaso_Gurunsi	0.004408	7.5e-05	58.961	633069
	Gambia_Fula	Europe_IBS	BurkinaFaso_Gurunsi	-0.004668	0.000135	-34.56	633795
	Gambia_Fula	Senegal_Bedik	BurkinaFaso_Gurunsi	0.002304	9e-05	25.658	632621
	Gambia_Fula	Ethiopia_Gumuz	BurkinaFaso_Gurunsi	0.002666	0.000121	21.991	632929
	Gambia_Fula	Ethiopia_Wolayta	BurkinaFaso_Gurunsi	-0.000576	0.000107	-5.355	633533
	Gambia_Fula	Europe_GBR	BurkinaFaso_Gurunsi	-0.004483	0.000136	-32.864	633770
	Gambia_Fula	Gambia_Wolof	BurkinaFaso_Gurunsi	0.00183	6.3e-05	29.252	633212
	Gambia_Fula	Lebanon_LebaneseChristian	BurkinaFaso_Gurunsi	-0.004602	0.000137	-33.588	633771
	Gambia_Fula	Gambia_Jola	BurkinaFaso_Gurunsi	0.002011	7.1e-05	28.265	632959
	Gambia_Fula	Chad_Toubou	BurkinaFaso_Gurunsi	0.001	9.4e-05	10.644	633640
	Gambia_Fula	Nigeria_ESN	Chad_Kanembu	0.002921	0.000115	25.315	632900
	Gambia_Fula	Nigeria_ESN	Morocco_BerberBouhria	-0.003824	0.000112	-34.251	633735
	Gambia_Fula	Nigeria_ESN	Europe_SouthPortugal	-0.004178	0.000105	-39.817	633918
	Gambia_Fula	Nigeria_ESN	Europe_SpainHuelva	-0.00423	0.000108	-39.264	633919
	Gambia_Fula	Nigeria_ESN	Ghana_GaAdangbe	0.006701	6.8e-05	99.065	633297
	Gambia_Fula	Nigeria_ESN	Gambia_Mandinka	0.002349	5.5e-05	43.035	633374
	Gambia_Fula	Nigeria_ESN	Lebanon_LebaneseMuslim	-0.003921	0.000107	-36.501	633924
	Gambia_Fula	Nigeria_ESN	Benin_Yoruba	0.007422	8.2e-05	91.01	633123
	Gambia_Fula	Nigeria_ESN	Chad_Laal	0.005445	8.4e-05	64.469	633175
	Gambia_Fula	Yemen_Yemeni	Nigeria_ESN	-0.003957	0.000113	-34.969	632323
	Gambia_Fula	Sudan_Daju	Nigeria_ESN	0.003214	9.3e-05	34.423	633399
	Gambia_Fula	Sudan_Nubian	Nigeria_ESN	-0.000972	9.4e-05	-10.328	633704
	Gambia_Fula	Sudan_NubaKoalib	Nigeria_ESN	0.003673	9.5e-05	38.644	633287
	Gambia_Fula	Nigeria_ESN	BurkinaFaso_Gurmantche	0.006286	8.3e-05	75.945	633121
	Gambia_Fula	Sudan_Zaghawa	Nigeria_ESN	0.002874	9.1e-05	31.471	633409
	Gambia_Fula	Nigeria_ESN	Benin_Fon	0.007265	7.8e-05	93.227	633106
	Gambia_Fula	Nigeria_ESN	Europe_TSI	-0.004253	0.000108	-39.452	633928
	Gambia_Fula	Nigeria_ESN	IvoryCoast_Yacouba	0.005805	8.2e-05	70.567	633112
	Gambia_Fula	Nigeria_ESN	Benin_Bariba	0.006669	7.5e-05	88.582	633136
	Gambia_Fula	Nigeria_ESN	Lebanon_LebaneseDruze	-0.004047	0.000112	-36.018	633897
	Gambia_Fula	Nigeria_ESN	Chad_Sara	0.006199	7.3e-05	85.431	633270
	Gambia_Fula	Nigeria_ESN	Morocco_BerberFiguig	-0.00401	0.000118	-33.961	633655
	Gambia_Fula	Nigeria_ESN	Ethiopia_Oromo	-0.000577	8.8e-05	-6.573	633769
	Gambia_Fula	Nigeria_ESN	Mali_Bwa	0.005715	8.1e-05	70.309	633107
	Gambia_Fula	Nigeria_ESN	IvoryCoast_Ahizi	0.006181	8.7e-05	70.911	633106
	Gambia_Fula	Nigeria_Igbo	Nigeria_ESN	0.008496	7.7e-05	109.841	633197
	Gambia_Fula	Nigeria_ESN	Europe_CEU	-0.004054	0.000107	-37.746	633925
	Gambia_Fula	Nigeria_ESN	Gambia_GWD	0.002413	5.5e-05	43.616	633394
	Gambia_Fula	SierraLeone_MSL	Nigeria_ESN	0.004805	6.4e-05	75.156	633240
	Gambia_Fula	Nigeria_ESN	Europe_IBS	-0.004263	0.000106	-40.247	633927
	Gambia_Fula	Senegal_Bedik	Nigeria_ESN	0.002284	7.5e-05	30.412	633142
	Gambia_Fula	Nigeria_ESN	Ethiopia_Gumuz	0.003448	9.5e-05	36.319	633271
	Gambia_Fula	Nigeria_ESN	Ethiopia_Wolayta	0.000139	8.7e-05	1.6	633717
	Gambia_Fula	Nigeria_ESN	Europe_GBR	-0.004061	0.000106	-38.289	633925
	Gambia_Fula	Nigeria_ESN	Gambia_Wolof	0.001779	5.3e-05	33.408	633407
	Gambia_Fula	Nigeria_ESN	Lebanon_LebaneseChristian	-0.004214	0.000109	-38.528	633921
	Gambia_Fula	Nigeria_ESN	Gambia_Jola	0.002108	6e-05	35.36	633241
	Gambia_Fula	Nigeria_ESN	Chad_Toubou	0.001253	7.5e-05	16.716	633762
	Gambia_Fula	Morocco_BerberBouhria	Chad_Kanembu	0.00555	0.000274	20.24	632971
	Gambia_Fula	Europe_SouthPortugal	Chad_Kanembu	0.00541	0.000271	19.966	633371
	Gambia_Fula	Europe_SpainHuelva	Chad_Kanembu	0.005265	0.000274	19.195	633347
	Gambia_Fula	Ghana_GaAdangbe	Chad_Kanembu	0.002622	0.000109	24.023	632974
	Gambia_Fula	Gambia_Mandinka	Chad_Kanembu	0.000632	9.3e-05	6.783	632953
	Gambia_Fula	Lebanon_LebaneseMuslim	Chad_Kanembu	0.00561	0.00027	20.745	633380
	Gambia_Fula	Chad_Kanembu	Benin_Yoruba	0.002787	0.000138	20.139	632477
	Gambia_Fula	Chad_Laal	Chad_Kanembu	0.008258	0.000167	49.312	632523
	Gambia_Fula	Yemen_Yemeni	Chad_Kanembu	0.005968	0.000285	20.92	631677
	Gambia_Fula	Sudan_Daju	Chad_Kanembu	0.012043	0.000225	53.414	632666
	Gambia_Fula	Sudan_Nubian	Chad_Kanembu	0.009442	0.000219	43.12	633030
	Gambia_Fula	Sudan_NubaKoalib	Chad_Kanembu	0.012898	0.000223	57.741	632549
	Gambia_Fula	Chad_Kanembu	BurkinaFaso_Gurmantche	0.002802	0.000157	17.88	632303
	Gambia_Fula	Sudan_Zaghawa	Chad_Kanembu	0.013581	0.000225	60.332	632714
	Gambia_Fula	Chad_Kanembu	Benin_Fon	0.002811	0.000141	19.965	632378
	Gambia_Fula	Europe_TSI	Chad_Kanembu	0.005458	0.000278	19.64	633404
	Gambia_Fula	IvoryCoast_Yacouba	Chad_Kanembu	0.001832	0.000146	12.559	632265
	Gambia_Fula	Chad_Kanembu	Benin_Bariba	0.002698	0.000131	20.606	632484
	Gambia_Fula	Lebanon_LebaneseDruze	Chad_Kanembu	0.005612	0.000277	20.257	633283
	Gambia_Fula	Chad_Sara	Chad_Kanembu	0.006032	0.000127	47.603	632892
	Gambia_Fula	Morocco_BerberFiguig	Chad_Kanembu	0.005792	0.000303	19.1	632817
	Gambia_Fula	Ethiopia_Oromo	Chad_Kanembu	0.008579	0.000197	43.655	633241
	Gambia_Fula	Mali_Bwa	Chad_Kanembu	0.002283	0.000151	15.098	632230
	Gambia_Fula	IvoryCoast_Ahizi	Chad_Kanembu	0.002124	0.000141	15.023	632287
	Gambia_Fula	Nigeria_Igbo	Chad_Kanembu	0.002998	0.00012	25.061	632901
	Gambia_Fula	Europe_CEU	Chad_Kanembu	0.005327	0.000276	19.295	633376
	Gambia_Fula	Gambia_GWD	Chad_Kanembu	0.000605	8.9e-05	6.831	633015
	Gambia_Fula	SierraLeone_MSL	Chad_Kanembu	0.001193	0.000103	11.56	632830
	Gambia_Fula	Europe_IBS	Chad_Kanembu	0.005365	0.000273	19.682	633411
	Gambia_Fula	Senegal_Bedik	Chad_Kanembu	0.000394	0.000143	2.748	632247
	Gambia_Fula	Ethiopia_Gumuz	Chad_Kanembu	0.010225	0.00022	46.548	632531
	Gambia_Fula	Ethiopia_Wolayta	Chad_Kanembu	0.008382	0.000193	43.504	633136
	Gambia_Fula	Europe_GBR	Chad_Kanembu	0.005333	0.000279	19.126	633371
	Gambia_Fula	Gambia_Wolof	Chad_Kanembu	0.000603	9.1e-05	6.592	632940
	Gambia_Fula	Lebanon_LebaneseChristian	Chad_Kanembu	0.005684	0.000278	20.442	633369
	Gambia_Fula	Gambia_Jola	Chad_Kanembu	0.000342	0.000105	3.255	632662
	Gambia_Fula	Chad_Toubou	Chad_Kanembu	0.011244	0.000188	59.713	633307
	Gambia_Fula	Morocco_BerberBouhria	Europe_SouthPortugal	0.04713	0.00028	168.389	633678
	Gambia_Fula	Morocco_BerberBouhria	Europe_SpainHuelva	0.047819	0.000285	167.92	633657
	Gambia_Fula	Morocco_BerberBouhria	Ghana_GaAdangbe	-0.00395	0.000105	-37.512	633746
	Gambia_Fula	Morocco_BerberBouhria	Gambia_Mandinka	-0.004619	9.3e-05	-49.791	633723
	Gambia_Fula	Morocco_BerberBouhria	Lebanon_LebaneseMuslim	0.046363	0.000274	169.451	633684
	Gambia_Fula	Morocco_BerberBouhria	Benin_Yoruba	-0.004111	0.000125	-33.007	633538
	Gambia_Fula	Morocco_BerberBouhria	Chad_Laal	-0.000919	0.000139	-6.59	633546
	Gambia_Fula	Yemen_Yemeni	Morocco_BerberBouhria	0.045918	0.000282	162.933	632051
	Gambia_Fula	Sudan_Daju	Morocco_BerberBouhria	0.006858	0.000195	35.104	633526
	Gambia_Fula	Sudan_Nubian	Morocco_BerberBouhria	0.028736	0.000271	105.872	633558
	Gambia_Fula	Sudan_NubaKoalib	Morocco_BerberBouhria	0.003803	0.000187	20.29	633497
	Gambia_Fula	Morocco_BerberBouhria	BurkinaFaso_Gurmantche	-0.003944	0.000138	-28.592	633427
	Gambia_Fula	Sudan_Zaghawa	Morocco_BerberBouhria	0.007318	0.000189	38.776	633537
	Gambia_Fula	Morocco_BerberBouhria	Benin_Fon	-0.004121	0.000133	-30.922	633467
	Gambia_Fula	Morocco_BerberBouhria	Europe_TSI	0.048608	0.000274	177.472	633690
	Gambia_Fula	Morocco_BerberBouhria	IvoryCoast_Yacouba	-0.004842	0.000141	-34.352	633427
	Gambia_Fula	Morocco_BerberBouhria	Benin_Bariba	-0.003914	0.000132	-29.605	633507
	Gambia_Fula	Morocco_BerberBouhria	Lebanon_LebaneseDruze	0.047225	0.000277	170.765	633607
	Gambia_Fula	Morocco_BerberBouhria	Chad_Sara	-0.002275	0.000116	-19.597	633708
	Gambia_Fula	Morocco_BerberFiguig	Morocco_BerberBouhria	0.042818	0.000321	133.281	633430
	Gambia_Fula	Morocco_BerberBouhria	Ethiopia_Oromo	0.026567	0.00021	126.585	633671
	Gambia_Fula	Morocco_BerberBouhria	Mali_Bwa	-0.004516	0.00014	-32.209	633403
	Gambia_Fula	Morocco_BerberBouhria	IvoryCoast_Ahizi	-0.004604	0.000135	-34.01	633447
	Gambia_Fula	Nigeria_Igbo	Morocco_BerberBouhria	-0.003813	0.000112	-34.018	633734
	Gambia_Fula	Morocco_BerberBouhria	Europe_CEU	0.047643	0.000278	171.119	633668
	Gambia_Fula	Morocco_BerberBouhria	Gambia_GWD	-0.004832	9.3e-05	-52.119	633733
	Gambia_Fula	SierraLeone_MSL	Morocco_BerberBouhria	-0.005156	0.0001	-51.472	633695
	Gambia_Fula	Morocco_BerberBouhria	Europe_IBS	0.048175	0.000273	176.378	633701
	Gambia_Fula	Senegal_Bedik	Morocco_BerberBouhria	-0.005437	0.000132	-41.035	633396
	Gambia_Fula	Morocco_BerberBouhria	Ethiopia_Gumuz	0.00553	0.000192	28.778	633481
	Gambia_Fula	Morocco_BerberBouhria	Ethiopia_Wolayta	0.022699	0.0002	113.761	633636
	Gambia_Fula	Morocco_BerberBouhria	Europe_GBR	0.047619	0.000278	171.134	633657
	Gambia_Fula	Morocco_BerberBouhria	Gambia_Wolof	-0.004019	9.4e-05	-42.968	633691
	Gambia_Fula	Morocco_BerberBouhria	Lebanon_LebaneseChristian	0.047944	0.000283	169.526	633671
	Gambia_Fula	Morocco_BerberBouhria	Gambia_Jola	-0.005436	0.000112	-48.528	633611
	Gambia_Fula	Morocco_BerberBouhria	Chad_Toubou	0.014087	0.000173	81.261	633746
	Gambia_Fula	Europe_SpainHuelva	Europe_SouthPortugal	0.061993	0.000246	251.657	633669
	Gambia_Fula	Ghana_GaAdangbe	Europe_SouthPortugal	-0.004251	9.6e-05	-44.175	633909
	Gambia_Fula	Gambia_Mandinka	Europe_SouthPortugal	-0.005131	8.9e-05	-57.54	633896
	Gambia_Fula	Lebanon_LebaneseMuslim	Europe_SouthPortugal	0.057491	0.000244	236.003	633682
	Gambia_Fula	Europe_SouthPortugal	Benin_Yoruba	-0.004489	0.000117	-38.508	633827
	Gambia_Fula	Europe_SouthPortugal	Chad_Laal	-0.001254	0.000136	-9.245	633822
	Gambia_Fula	Yemen_Yemeni	Europe_SouthPortugal	0.054341	0.000258	210.843	632118
	Gambia_Fula	Sudan_Daju	Europe_SouthPortugal	0.007401	0.000199	37.197	633767
	Gambia_Fula	Sudan_Nubian	Europe_SouthPortugal	0.032962	0.000263	125.294	633702
	Gambia_Fula	Sudan_NubaKoalib	Europe_SouthPortugal	0.003807	0.000178	21.399	633768
	Gambia_Fula	Europe_SouthPortugal	BurkinaFaso_Gurmantche	-0.004446	0.000129	-34.439	633761
	Gambia_Fula	Sudan_Zaghawa	Europe_SouthPortugal	0.007025	0.000184	38.083	633773
	Gambia_Fula	Europe_SouthPortugal	Benin_Fon	-0.004541	0.000127	-35.817	633795
	Gambia_Fula	Europe_TSI	Europe_SouthPortugal	0.062652	0.000241	259.81	633677
	Gambia_Fula	IvoryCoast_Yacouba	Europe_SouthPortugal	-0.005043	0.000133	-37.793	633761
	Gambia_Fula	Europe_SouthPortugal	Benin_Bariba	-0.004367	0.000121	-36.096	633821
	Gambia_Fula	Lebanon_LebaneseDruze	Europe_SouthPortugal	0.058513	0.000247	236.471	633649
	Gambia_Fula	Europe_SouthPortugal	Chad_Sara	-0.002613	0.000111	-23.467	633901
	Gambia_Fula	Morocco_BerberFiguig	Europe_SouthPortugal	0.047192	0.00032	147.341	633648
	Gambia_Fula	Europe_SouthPortugal	Ethiopia_Oromo	0.029873	0.000199	150.044	633751
	Gambia_Fula	Mali_Bwa	Europe_SouthPortugal	-0.005017	0.000131	-38.206	633742
	Gambia_Fula	IvoryCoast_Ahizi	Europe_SouthPortugal	-0.004853	0.000124	-38.986	633769
	Gambia_Fula	Nigeria_Igbo	Europe_SouthPortugal	-0.00411	0.000104	-39.383	633922
	Gambia_Fula	Europe_SouthPortugal	Europe_CEU	0.063801	0.000243	262.156	633657
	Gambia_Fula	Gambia_GWD	Europe_SouthPortugal	-0.005308	8.7e-05	-60.892	633908
	Gambia_Fula	SierraLeone_MSL	Europe_SouthPortugal	-0.0054	9.4e-05	-57.478	633896
	Gambia_Fula	Europe_SouthPortugal	Europe_IBS	0.062672	0.000235	266.495	633689
	Gambia_Fula	Senegal_Bedik	Europe_SouthPortugal	-0.005888	0.000127	-46.471	633724
	Gambia_Fula	Europe_SouthPortugal	Ethiopia_Gumuz	0.006029	0.000195	30.865	633734
	Gambia_Fula	Europe_SouthPortugal	Ethiopia_Wolayta	0.02539	0.000195	130.335	633760
	Gambia_Fula	Europe_SouthPortugal	Europe_GBR	0.063888	0.000245	260.919	633652
	Gambia_Fula	Gambia_Wolof	Europe_SouthPortugal	-0.004534	8.8e-05	-51.601	633870
	Gambia_Fula	Lebanon_LebaneseChristian	Europe_SouthPortugal	0.059231	0.000245	241.66	633677
	Gambia_Fula	Gambia_Jola	Europe_SouthPortugal	-0.005976	0.000103	-58.296	633848
	Gambia_Fula	Europe_SouthPortugal	Chad_Toubou	0.013836	0.000167	83.088	633849
	Gambia_Fula	Ghana_GaAdangbe	Europe_SpainHuelva	-0.004313	9.8e-05	-43.895	633923
	Gambia_Fula	Gambia_Mandinka	Europe_SpainHuelva	-0.005218	9e-05	-58.028	633888
	Gambia_Fula	Lebanon_LebaneseMuslim	Europe_SpainHuelva	0.058273	0.000248	235.33	633668
	Gambia_Fula	Europe_SpainHuelva	Benin_Yoruba	-0.004622	0.000117	-39.494	633824
	Gambia_Fula	Europe_SpainHuelva	Chad_Laal	-0.001399	0.000137	-10.204	633828
	Gambia_Fula	Yemen_Yemeni	Europe_SpainHuelva	0.055071	0.000258	213.148	632111
	Gambia_Fula	Sudan_Daju	Europe_SpainHuelva	0.007335	0.000201	36.444	633757
	Gambia_Fula	Sudan_Nubian	Europe_SpainHuelva	0.033363	0.000267	124.771	633687
	Gambia_Fula	Sudan_NubaKoalib	Europe_SpainHuelva	0.003746	0.000182	20.545	633758
	Gambia_Fula	Europe_SpainHuelva	BurkinaFaso_Gurmantche	-0.004456	0.000131	-34.106	633760
	Gambia_Fula	Sudan_Zaghawa	Europe_SpainHuelva	0.007	0.000183	38.214	633767
	Gambia_Fula	Europe_SpainHuelva	Benin_Fon	-0.004608	0.000131	-35.212	633784
	Gambia_Fula	Europe_TSI	Europe_SpainHuelva	0.063667	0.000243	261.929	633651
	Gambia_Fula	IvoryCoast_Yacouba	Europe_SpainHuelva	-0.0051	0.000135	-37.657	633755
	Gambia_Fula	Europe_SpainHuelva	Benin_Bariba	-0.004456	0.000124	-36.038	633827
	Gambia_Fula	Lebanon_LebaneseDruze	Europe_SpainHuelva	0.059345	0.00025	237.327	633626
	Gambia_Fula	Europe_SpainHuelva	Chad_Sara	-0.002684	0.000112	-24.014	633896
	Gambia_Fula	Morocco_BerberFiguig	Europe_SpainHuelva	0.047741	0.000324	147.349	633639
	Gambia_Fula	Europe_SpainHuelva	Ethiopia_Oromo	0.030166	0.000203	148.552	633746
	Gambia_Fula	Mali_Bwa	Europe_SpainHuelva	-0.005009	0.000131	-38.175	633727
	Gambia_Fula	IvoryCoast_Ahizi	Europe_SpainHuelva	-0.004904	0.00013	-37.644	633759
	Gambia_Fula	Nigeria_Igbo	Europe_SpainHuelva	-0.0042	0.000108	-38.773	633920
	Gambia_Fula	Europe_SpainHuelva	Europe_CEU	0.064858	0.000246	263.663	633631
	Gambia_Fula	Gambia_GWD	Europe_SpainHuelva	-0.005367	8.8e-05	-60.981	633906
	Gambia_Fula	SierraLeone_MSL	Europe_SpainHuelva	-0.005493	9.6e-05	-57.103	633902
	Gambia_Fula	Europe_SpainHuelva	Europe_IBS	0.063836	0.000236	270.318	633670
	Gambia_Fula	Senegal_Bedik	Europe_SpainHuelva	-0.005945	0.000128	-46.52	633726
	Gambia_Fula	Europe_SpainHuelva	Ethiopia_Gumuz	0.006019	0.000198	30.362	633733
	Gambia_Fula	Europe_SpainHuelva	Ethiopia_Wolayta	0.025679	0.000198	129.537	633768
	Gambia_Fula	Europe_SpainHuelva	Europe_GBR	0.064964	0.000247	263.098	633631
	Gambia_Fula	Gambia_Wolof	Europe_SpainHuelva	-0.004606	9e-05	-51.218	633884
	Gambia_Fula	Lebanon_LebaneseChristian	Europe_SpainHuelva	0.060058	0.000247	243.164	633657
	Gambia_Fula	Gambia_Jola	Europe_SpainHuelva	-0.006028	0.000106	-56.857	633848
	Gambia_Fula	Europe_SpainHuelva	Chad_Toubou	0.013899	0.000169	82.429	633850
	Gambia_Fula	Ghana_GaAdangbe	Gambia_Mandinka	0.002363	5.2e-05	45.61	633423
	Gambia_Fula	Lebanon_LebaneseMuslim	Ghana_GaAdangbe	-0.004027	9.7e-05	-41.615	633923
	Gambia_Fula	Ghana_GaAdangbe	Benin_Yoruba	0.00678	7.6e-05	89.15	633209
	Gambia_Fula	Ghana_GaAdangbe	Chad_Laal	0.004851	7.7e-05	63.273	633262
	Gambia_Fula	Yemen_Yemeni	Ghana_GaAdangbe	-0.004045	0.000103	-39.095	632320
	Gambia_Fula	Sudan_Daju	Ghana_GaAdangbe	0.002816	9e-05	31.344	633450
	Gambia_Fula	Sudan_Nubian	Ghana_GaAdangbe	-0.001278	8.7e-05	-14.669	633724
	Gambia_Fula	Sudan_NubaKoalib	Ghana_GaAdangbe	0.003251	9e-05	36.147	633356
	Gambia_Fula	Ghana_GaAdangbe	BurkinaFaso_Gurmantche	0.006062	8.1e-05	74.896	633189
	Gambia_Fula	Sudan_Zaghawa	Ghana_GaAdangbe	0.002418	8.5e-05	28.449	633458
	Gambia_Fula	Ghana_GaAdangbe	Benin_Fon	0.006922	7.5e-05	92.379	633187
	Gambia_Fula	Ghana_GaAdangbe	Europe_TSI	-0.004319	9.7e-05	-44.446	633930
	Gambia_Fula	IvoryCoast_Yacouba	Ghana_GaAdangbe	0.006056	8e-05	75.997	633183
	Gambia_Fula	Ghana_GaAdangbe	Benin_Bariba	0.00613	7e-05	87.675	633207
	Gambia_Fula	Lebanon_LebaneseDruze	Ghana_GaAdangbe	-0.004122	0.0001	-41.252	633891
	Gambia_Fula	Ghana_GaAdangbe	Chad_Sara	0.005545	6.8e-05	81.266	633349
	Gambia_Fula	Morocco_BerberFiguig	Ghana_GaAdangbe	-0.004102	0.000108	-38.057	633673
	Gambia_Fula	Ghana_GaAdangbe	Ethiopia_Oromo	-0.000783	8.2e-05	-9.54	633791
	Gambia_Fula	Mali_Bwa	Ghana_GaAdangbe	0.005597	8.1e-05	69.468	633195
	Gambia_Fula	IvoryCoast_Ahizi	Ghana_GaAdangbe	0.006538	8.1e-05	80.4	633171
	Gambia_Fula	Nigeria_Igbo	Ghana_GaAdangbe	0.006671	6.7e-05	99.114	633279
	Gambia_Fula	Ghana_GaAdangbe	Europe_CEU	-0.004135	9.7e-05	-42.433	633923
	Gambia_Fula	Ghana_GaAdangbe	Gambia_GWD	0.002322	5.2e-05	44.945	633448
	Gambia_Fula	SierraLeone_MSL	Ghana_GaAdangbe	0.004921	6.1e-05	81.169	633297
	Gambia_Fula	Ghana_GaAdangbe	Europe_IBS	-0.004352	9.6e-05	-45.243	633928
	Gambia_Fula	Senegal_Bedik	Ghana_GaAdangbe	0.002332	7e-05	33.305	633213
	Gambia_Fula	Ghana_GaAdangbe	Ethiopia_Gumuz	0.003135	9.3e-05	33.753	633339
	Gambia_Fula	Ghana_GaAdangbe	Ethiopia_Wolayta	-8.2e-05	8.1e-05	-1.016	633745
	Gambia_Fula	Ghana_GaAdangbe	Europe_GBR	-0.00414	9.7e-05	-42.5	633923
	Gambia_Fula	Ghana_GaAdangbe	Gambia_Wolof	0.001789	5.1e-05	35.096	633446
	Gambia_Fula	Lebanon_LebaneseChristian	Ghana_GaAdangbe	-0.004285	0.0001	-43.053	633923
	Gambia_Fula	Ghana_GaAdangbe	Gambia_Jola	0.002083	5.5e-05	37.655	633306
	Gambia_Fula	Ghana_GaAdangbe	Chad_Toubou	0.000842	7.1e-05	11.845	633780
	Gambia_Fula	Lebanon_LebaneseMuslim	Gambia_Mandinka	-0.004961	8.8e-05	-56.371	633902
	Gambia_Fula	Gambia_Mandinka	Benin_Yoruba	0.002425	6e-05	40.435	633251
	Gambia_Fula	Gambia_Mandinka	Chad_Laal	0.001961	6.3e-05	31.308	633282
	Gambia_Fula	Yemen_Yemeni	Gambia_Mandinka	-0.005004	9.3e-05	-53.871	632285
	Gambia_Fula	Sudan_Daju	Gambia_Mandinka	0.000745	7.3e-05	10.2	633435
	Gambia_Fula	Sudan_Nubian	Gambia_Mandinka	-0.002641	7.4e-05	-35.57	633694
	Gambia_Fula	Sudan_NubaKoalib	Gambia_Mandinka	0.001172	7.6e-05	15.51	633355
	Gambia_Fula	Gambia_Mandinka	BurkinaFaso_Gurmantche	0.002385	6e-05	39.715	633213
	Gambia_Fula	Sudan_Zaghawa	Gambia_Mandinka	0.000509	7.1e-05	7.179	633447
	Gambia_Fula	Gambia_Mandinka	Benin_Fon	0.002414	6.2e-05	39.225	633221
	Gambia_Fula	Gambia_Mandinka	Europe_TSI	-0.005224	9e-05	-58.319	633908
	Gambia_Fula	IvoryCoast_Yacouba	Gambia_Mandinka	0.002504	6.4e-05	39.049	633201
	Gambia_Fula	Gambia_Mandinka	Benin_Bariba	0.00235	6e-05	39.104	633261
	Gambia_Fula	Lebanon_LebaneseDruze	Gambia_Mandinka	-0.005063	9.2e-05	-54.741	633869
	Gambia_Fula	Gambia_Mandinka	Chad_Sara	0.002167	5.3e-05	40.574	633404
	Gambia_Fula	Morocco_BerberFiguig	Gambia_Mandinka	-0.004784	9.8e-05	-48.939	633634
	Gambia_Fula	Gambia_Mandinka	Ethiopia_Oromo	-0.002285	7e-05	-32.791	633769
	Gambia_Fula	Mali_Bwa	Gambia_Mandinka	0.002474	6.3e-05	39.222	633199
	Gambia_Fula	IvoryCoast_Ahizi	Gambia_Mandinka	0.002374	6.4e-05	36.918	633202
	Gambia_Fula	Nigeria_Igbo	Gambia_Mandinka	0.00239	5.5e-05	43.715	633380
	Gambia_Fula	Gambia_Mandinka	Europe_CEU	-0.005067	9e-05	-56.248	633907
	Gambia_Fula	Gambia_Mandinka	Gambia_GWD	0.003048	5.1e-05	60.117	633433
	Gambia_Fula	SierraLeone_MSL	Gambia_Mandinka	0.002625	5.4e-05	49.031	633358
	Gambia_Fula	Gambia_Mandinka	Europe_IBS	-0.005219	8.9e-05	-58.418	633914
	Gambia_Fula	Senegal_Bedik	Gambia_Mandinka	0.002867	6.5e-05	44.092	633184
	Gambia_Fula	Gambia_Mandinka	Ethiopia_Gumuz	0.00096	7.5e-05	12.717	633354
	Gambia_Fula	Gambia_Mandinka	Ethiopia_Wolayta	-0.001771	7e-05	-25.344	633702
	Gambia_Fula	Gambia_Mandinka	Europe_GBR	-0.005061	9e-05	-55.983	633904
	Gambia_Fula	Gambia_Wolof	Gambia_Mandinka	0.002668	5e-05	53.791	633438
	Gambia_Fula	Lebanon_LebaneseChristian	Gambia_Mandinka	-0.005187	9e-05	-57.63	633904
	Gambia_Fula	Gambia_Mandinka	Gambia_Jola	0.00372	5.6e-05	66.603	633267
	Gambia_Fula	Gambia_Mandinka	Chad_Toubou	-0.000765	5.9e-05	-12.947	633758
	Gambia_Fula	Lebanon_LebaneseMuslim	Benin_Yoruba	-0.004261	0.000116	-36.618	633830
	Gambia_Fula	Lebanon_LebaneseMuslim	Chad_Laal	-0.000796	0.000136	-5.838	633829
	Gambia_Fula	Yemen_Yemeni	Lebanon_LebaneseMuslim	0.057239	0.000257	222.296	632112
	Gambia_Fula	Sudan_Daju	Lebanon_LebaneseMuslim	0.008217	0.000203	40.488	633770
	Gambia_Fula	Sudan_Nubian	Lebanon_LebaneseMuslim	0.034543	0.000272	127.053	633691
	Gambia_Fula	Sudan_NubaKoalib	Lebanon_LebaneseMuslim	0.004526	0.000177	25.59	633761
	Gambia_Fula	Lebanon_LebaneseMuslim	BurkinaFaso_Gurmantche	-0.004128	0.000131	-31.39	633782
	Gambia_Fula	Sudan_Zaghawa	Lebanon_LebaneseMuslim	0.007682	0.000186	41.392	633775
	Gambia_Fula	Lebanon_LebaneseMuslim	Benin_Fon	-0.004235	0.000125	-33.81	633810
	Gambia_Fula	Lebanon_LebaneseMuslim	Europe_TSI	0.060606	0.000241	251.981	633654
	Gambia_Fula	Lebanon_LebaneseMuslim	IvoryCoast_Yacouba	-0.004856	0.000133	-36.6	633780
	Gambia_Fula	Lebanon_LebaneseMuslim	Benin_Bariba	-0.004111	0.000121	-33.997	633829
	Gambia_Fula	Lebanon_LebaneseMuslim	Lebanon_LebaneseDruze	0.060156	0.000254	237.062	633629
	Gambia_Fula	Lebanon_LebaneseMuslim	Chad_Sara	-0.002232	0.000111	-20.174	633901
	Gambia_Fula	Morocco_BerberFiguig	Lebanon_LebaneseMuslim	0.04634	0.000314	147.642	633667
	Gambia_Fula	Lebanon_LebaneseMuslim	Ethiopia_Oromo	0.031783	0.000203	156.325	633745
	Gambia_Fula	Mali_Bwa	Lebanon_LebaneseMuslim	-0.004681	0.000129	-36.258	633753
	Gambia_Fula	Lebanon_LebaneseMuslim	IvoryCoast_Ahizi	-0.004586	0.000126	-36.274	633788
	Gambia_Fula	Nigeria_Igbo	Lebanon_LebaneseMuslim	-0.003831	0.000107	-35.914	633927
	Gambia_Fula	Lebanon_LebaneseMuslim	Europe_CEU	0.059383	0.00024	246.954	633637
	Gambia_Fula	Lebanon_LebaneseMuslim	Gambia_GWD	-0.005111	8.7e-05	-58.797	633908
	Gambia_Fula	SierraLeone_MSL	Lebanon_LebaneseMuslim	-0.005161	9.2e-05	-55.908	633909
	Gambia_Fula	Lebanon_LebaneseMuslim	Europe_IBS	0.058915	0.000233	253.029	633681
	Gambia_Fula	Senegal_Bedik	Lebanon_LebaneseMuslim	-0.005702	0.000127	-44.985	633753
	Gambia_Fula	Lebanon_LebaneseMuslim	Ethiopia_Gumuz	0.006774	0.000195	34.739	633751
	Gambia_Fula	Lebanon_LebaneseMuslim	Ethiopia_Wolayta	0.027078	0.0002	135.14	633759
	Gambia_Fula	Lebanon_LebaneseMuslim	Europe_GBR	0.059357	0.000241	245.833	633641
	Gambia_Fula	Lebanon_LebaneseMuslim	Gambia_Wolof	-0.004399	8.9e-05	-49.462	633888
	Gambia_Fula	Lebanon_LebaneseMuslim	Lebanon_LebaneseChristian	0.061146	0.000251	243.727	633648
	Gambia_Fula	Lebanon_LebaneseMuslim	Gambia_Jola	-0.005763	0.000105	-55.089	633861
	Gambia_Fula	Lebanon_LebaneseMuslim	Chad_Toubou	0.014064	0.000165	85.446	633853
	Gambia_Fula	Chad_Laal	Benin_Yoruba	0.005225	9.7e-05	53.841	632947
	Gambia_Fula	Yemen_Yemeni	Benin_Yoruba	-0.004217	0.000123	-34.399	632184
	Gambia_Fula	Sudan_Daju	Benin_Yoruba	0.003091	0.000113	27.401	633200
	Gambia_Fula	Sudan_Nubian	Benin_Yoruba	-0.001193	0.000108	-11.097	633539
	Gambia_Fula	Sudan_NubaKoalib	Benin_Yoruba	0.003502	0.000117	30.003	633075
	Gambia_Fula	BurkinaFaso_Gurmantche	Benin_Yoruba	0.00633	9.5e-05	66.437	632799
	Gambia_Fula	Sudan_Zaghawa	Benin_Yoruba	0.002728	0.00011	24.841	633212
	Gambia_Fula	Benin_Yoruba	Benin_Fon	0.007253	8.9e-05	81.578	632814
	Gambia_Fula	Europe_TSI	Benin_Yoruba	-0.004601	0.000117	-39.359	633853
	Gambia_Fula	IvoryCoast_Yacouba	Benin_Yoruba	0.005761	9.5e-05	60.752	632772
	Gambia_Fula	Benin_Yoruba	Benin_Bariba	0.006616	8.1e-05	81.599	632868
	Gambia_Fula	Lebanon_LebaneseDruze	Benin_Yoruba	-0.004431	0.000122	-36.379	633783
	Gambia_Fula	Chad_Sara	Benin_Yoruba	0.005899	8.2e-05	71.765	633187
	Gambia_Fula	Morocco_BerberFiguig	Benin_Yoruba	-0.004242	0.00013	-32.603	633426
	Gambia_Fula	Ethiopia_Oromo	Benin_Yoruba	-0.000844	0.000101	-8.383	633678
	Gambia_Fula	Mali_Bwa	Benin_Yoruba	0.005693	9.7e-05	58.403	632769
	Gambia_Fula	IvoryCoast_Ahizi	Benin_Yoruba	0.006101	9.2e-05	66.069	632780
	Gambia_Fula	Nigeria_Igbo	Benin_Yoruba	0.007314	8.2e-05	89.228	633126
	Gambia_Fula	Europe_CEU	Benin_Yoruba	-0.004417	0.000118	-37.436	633844
	Gambia_Fula	Gambia_GWD	Benin_Yoruba	0.002372	6e-05	39.538	633302
	Gambia_Fula	SierraLeone_MSL	Benin_Yoruba	0.004713	7e-05	67.32	633084
	Gambia_Fula	Europe_IBS	Benin_Yoruba	-0.004623	0.000117	-39.628	633855
	Gambia_Fula	Senegal_Bedik	Benin_Yoruba	0.002391	8.4e-05	28.53	632804
	Gambia_Fula	Ethiopia_Gumuz	Benin_Yoruba	0.003315	0.000119	27.815	633035
	Gambia_Fula	Ethiopia_Wolayta	Benin_Yoruba	-0.000117	9.8e-05	-1.192	633607
	Gambia_Fula	Europe_GBR	Benin_Yoruba	-0.004425	0.000119	-37.269	633839
	Gambia_Fula	Gambia_Wolof	Benin_Yoruba	0.001859	6.2e-05	30.154	633266
	Gambia_Fula	Lebanon_LebaneseChristian	Benin_Yoruba	-0.004548	0.00012	-37.97	633841
	Gambia_Fula	Gambia_Jola	Benin_Yoruba	0.002137	6.6e-05	32.238	633031
	Gambia_Fula	Chad_Toubou	Benin_Yoruba	0.001035	9.2e-05	11.242	633684
	Gambia_Fula	Yemen_Yemeni	Chad_Laal	-0.000725	0.000144	-5.023	632178
	Gambia_Fula	Sudan_Daju	Chad_Laal	0.012272	0.000156	78.627	633147
	Gambia_Fula	Sudan_Nubian	Chad_Laal	0.005272	0.00014	37.588	633536
	Gambia_Fula	Sudan_NubaKoalib	Chad_Laal	0.013834	0.00016	86.352	633034
	Gambia_Fula	Chad_Laal	BurkinaFaso_Gurmantche	0.004896	0.000107	45.688	632860
	Gambia_Fula	Sudan_Zaghawa	Chad_Laal	0.012811	0.000157	81.661	633183
	Gambia_Fula	Chad_Laal	Benin_Fon	0.005056	9.4e-05	53.62	632889
	Gambia_Fula	Europe_TSI	Chad_Laal	-0.001329	0.000138	-9.644	633844
	Gambia_Fula	IvoryCoast_Yacouba	Chad_Laal	0.00421	9.8e-05	43.133	632841
	Gambia_Fula	Chad_Laal	Benin_Bariba	0.00514	8.9e-05	57.855	632946
	Gambia_Fula	Lebanon_LebaneseDruze	Chad_Laal	-0.000983	0.000143	-6.863	633784
	Gambia_Fula	Chad_Sara	Chad_Laal	0.009597	0.000103	93.509	633179
	Gambia_Fula	Morocco_BerberFiguig	Chad_Laal	-0.001035	0.000146	-7.108	633437
	Gambia_Fula	Ethiopia_Oromo	Chad_Laal	0.005127	0.000129	39.765	633665
	Gambia_Fula	Mali_Bwa	Chad_Laal	0.004451	9.7e-05	45.772	632827
	Gambia_Fula	IvoryCoast_Ahizi	Chad_Laal	0.004539	9.7e-05	46.66	632849
	Gambia_Fula	Nigeria_Igbo	Chad_Laal	0.005618	8.5e-05	65.831	633172
	Gambia_Fula	Europe_CEU	Chad_Laal	-0.001269	0.000139	-9.11	633837
	Gambia_Fula	Gambia_GWD	Chad_Laal	0.001957	6.4e-05	30.596	633332
	Gambia_Fula	SierraLeone_MSL	Chad_Laal	0.003355	7e-05	47.682	633174
	Gambia_Fula	Europe_IBS	Chad_Laal	-0.001435	0.000136	-10.538	633847
	Gambia_Fula	Senegal_Bedik	Chad_Laal	0.001856	9e-05	20.705	632849
	Gambia_Fula	Ethiopia_Gumuz	Chad_Laal	0.011446	0.000154	74.521	633024
	Gambia_Fula	Ethiopia_Wolayta	Chad_Laal	0.005839	0.000128	45.75	633577
	Gambia_Fula	Europe_GBR	Chad_Laal	-0.001238	0.000139	-8.928	633833
	Gambia_Fula	Gambia_Wolof	Chad_Laal	0.001645	6.2e-05	26.525	633318
	Gambia_Fula	Lebanon_LebaneseChristian	Chad_Laal	-0.00115	0.00014	-8.22	633832
	Gambia_Fula	Gambia_Jola	Chad_Laal	0.001831	7.4e-05	24.673	633084
	Gambia_Fula	Chad_Toubou	Chad_Laal	0.008226	0.00012	68.68	633655
	Gambia_Fula	Yemen_Yemeni	Sudan_Daju	0.008721	0.000203	42.939	632111
	Gambia_Fula	Yemen_Yemeni	Sudan_Nubian	0.03568	0.000282	126.673	632068
	Gambia_Fula	Yemen_Yemeni	Sudan_NubaKoalib	0.005	0.000185	27.026	632120
	Gambia_Fula	Yemen_Yemeni	BurkinaFaso_Gurmantche	-0.0041	0.000136	-30.153	632117
	Gambia_Fula	Yemen_Yemeni	Sudan_Zaghawa	0.008278	0.000191	43.36	632132
	Gambia_Fula	Yemen_Yemeni	Benin_Fon	-0.004227	0.000131	-32.265	632146
	Gambia_Fula	Yemen_Yemeni	Europe_TSI	0.057354	0.00025	229.152	632115
	Gambia_Fula	Yemen_Yemeni	IvoryCoast_Yacouba	-0.004799	0.000138	-34.86	632097
	Gambia_Fula	Yemen_Yemeni	Benin_Bariba	-0.004093	0.00013	-31.584	632189
	Gambia_Fula	Yemen_Yemeni	Lebanon_LebaneseDruze	0.058101	0.000258	225.499	632056
	Gambia_Fula	Yemen_Yemeni	Chad_Sara	-0.002133	0.000115	-18.577	632302
	Gambia_Fula	Yemen_Yemeni	Morocco_BerberFiguig	0.045762	0.000324	141.079	632019
	Gambia_Fula	Yemen_Yemeni	Ethiopia_Oromo	0.033791	0.000214	157.841	632150
	Gambia_Fula	Yemen_Yemeni	Mali_Bwa	-0.004755	0.000138	-34.542	632073
	Gambia_Fula	Yemen_Yemeni	IvoryCoast_Ahizi	-0.004683	0.000137	-34.153	632109
	Gambia_Fula	Yemen_Yemeni	Nigeria_Igbo	-0.003829	0.000113	-34.007	632321
	Gambia_Fula	Yemen_Yemeni	Europe_CEU	0.055432	0.000257	215.681	632092
	Gambia_Fula	Yemen_Yemeni	Gambia_GWD	-0.005168	9e-05	-57.446	632313
	Gambia_Fula	Yemen_Yemeni	SierraLeone_MSL	-0.005154	9.8e-05	-52.676	632282
	Gambia_Fula	Yemen_Yemeni	Europe_IBS	0.055629	0.000244	227.537	632137
	Gambia_Fula	Yemen_Yemeni	Senegal_Bedik	-0.005763	0.000135	-42.585	632072
	Gambia_Fula	Yemen_Yemeni	Ethiopia_Gumuz	0.00727	0.000204	35.602	632103
	Gambia_Fula	Yemen_Yemeni	Ethiopia_Wolayta	0.028908	0.000214	134.954	632140
	Gambia_Fula	Yemen_Yemeni	Europe_GBR	0.055343	0.000256	216.126	632087
	Gambia_Fula	Yemen_Yemeni	Gambia_Wolof	-0.004455	9.2e-05	-48.437	632272
	Gambia_Fula	Yemen_Yemeni	Lebanon_LebaneseChristian	0.059428	0.000262	226.97	632099
	Gambia_Fula	Yemen_Yemeni	Gambia_Jola	-0.005817	0.000108	-53.925	632235
	Gambia_Fula	Yemen_Yemeni	Chad_Toubou	0.014652	0.000169	86.586	632262
	Gambia_Fula	Sudan_Nubian	Sudan_Daju	0.01445	0.000183	79.023	633502
	Gambia_Fula	Sudan_NubaKoalib	Sudan_Daju	0.022398	0.000214	104.577	633146
	Gambia_Fula	Sudan_Daju	BurkinaFaso_Gurmantche	0.003021	0.000122	24.774	633066
	Gambia_Fula	Sudan_Zaghawa	Sudan_Daju	0.021365	0.000208	102.695	633261
	Gambia_Fula	Sudan_Daju	Benin_Fon	0.002978	0.000111	26.759	633110
	Gambia_Fula	Sudan_Daju	Europe_TSI	0.007673	0.000207	36.999	633785
	Gambia_Fula	Sudan_Daju	IvoryCoast_Yacouba	0.002059	0.000118	17.514	633064
	Gambia_Fula	Sudan_Daju	Benin_Bariba	0.003035	0.0001	30.333	633162
	Gambia_Fula	Sudan_Daju	Lebanon_LebaneseDruze	0.008242	0.000208	39.605	633716
	Gambia_Fula	Sudan_Daju	Chad_Sara	0.008474	0.000117	72.578	633375
	Gambia_Fula	Sudan_Daju	Morocco_BerberFiguig	0.006837	0.000208	32.841	633422
	Gambia_Fula	Sudan_Daju	Ethiopia_Oromo	0.013644	0.000171	79.605	633631
	Gambia_Fula	Sudan_Daju	Mali_Bwa	0.002585	0.000115	22.418	633020
	Gambia_Fula	Sudan_Daju	IvoryCoast_Ahizi	0.002307	0.000114	20.228	633067
	Gambia_Fula	Sudan_Daju	Nigeria_Igbo	0.003394	9.2e-05	36.732	633398
	Gambia_Fula	Sudan_Daju	Europe_CEU	0.007471	0.000204	36.648	633774
	Gambia_Fula	Sudan_Daju	Gambia_GWD	0.000674	7e-05	9.597	633473
	Gambia_Fula	Sudan_Daju	SierraLeone_MSL	0.001378	8.2e-05	16.755	633374
	Gambia_Fula	Sudan_Daju	Europe_IBS	0.007376	0.000203	36.258	633792
	Gambia_Fula	Sudan_Daju	Senegal_Bedik	0.000528	0.000108	4.906	633032
	Gambia_Fula	Sudan_Daju	Ethiopia_Gumuz	0.018003	0.000187	96.069	633160
	Gambia_Fula	Sudan_Daju	Ethiopia_Wolayta	0.013469	0.000165	81.735	633550
	Gambia_Fula	Sudan_Daju	Europe_GBR	0.00751	0.000209	35.891	633768
	Gambia_Fula	Sudan_Daju	Gambia_Wolof	0.000679	7.3e-05	9.284	633433
	Gambia_Fula	Sudan_Daju	Lebanon_LebaneseChristian	0.008168	0.000209	39.144	633764
	Gambia_Fula	Sudan_Daju	Gambia_Jola	0.000466	8.9e-05	5.253	633260
	Gambia_Fula	Sudan_Daju	Chad_Toubou	0.014965	0.000158	94.801	633678
	Gambia_Fula	Sudan_Nubian	Sudan_NubaKoalib	0.013731	0.000181	75.895	633500
	Gambia_Fula	Sudan_Nubian	BurkinaFaso_Gurmantche	-0.00125	0.000117	-10.674	633453
	Gambia_Fula	Sudan_Zaghawa	Sudan_Nubian	0.015496	0.000176	88.207	633508
	Gambia_Fula	Sudan_Nubian	Benin_Fon	-0.001372	0.000111	-12.348	633479
	Gambia_Fula	Sudan_Nubian	Europe_TSI	0.034565	0.000271	127.593	633706
	Gambia_Fula	Sudan_Nubian	IvoryCoast_Yacouba	-0.002051	0.000122	-16.815	633443
	Gambia_Fula	Sudan_Nubian	Benin_Bariba	-0.001097	0.000105	-10.42	633541
	Gambia_Fula	Sudan_Nubian	Lebanon_LebaneseDruze	0.035109	0.000272	129.078	633653
	Gambia_Fula	Sudan_Nubian	Chad_Sara	0.002464	0.000106	23.313	633688
	Gambia_Fula	Sudan_Nubian	Morocco_BerberFiguig	0.028829	0.000275	104.878	633495
	Gambia_Fula	Sudan_Nubian	Ethiopia_Oromo	0.025469	0.000186	136.6	633648
	Gambia_Fula	Sudan_Nubian	Mali_Bwa	-0.00179	0.000119	-15.039	633423
	Gambia_Fula	Sudan_Nubian	IvoryCoast_Ahizi	-0.001844	0.000113	-16.38	633436
	Gambia_Fula	Sudan_Nubian	Nigeria_Igbo	-0.000889	9.5e-05	-9.382	633703
	Gambia_Fula	Sudan_Nubian	Europe_CEU	0.033401	0.000264	126.427	633693
	Gambia_Fula	Sudan_Nubian	Gambia_GWD	-0.002705	7.2e-05	-37.555	633739
	Gambia_Fula	Sudan_Nubian	SierraLeone_MSL	-0.002593	8.1e-05	-31.861	633659
	Gambia_Fula	Sudan_Nubian	Europe_IBS	0.033606	0.000264	127.203	633725
	Gambia_Fula	Sudan_Nubian	Senegal_Bedik	-0.00317	0.000109	-29.119	633410
	Gambia_Fula	Sudan_Nubian	Ethiopia_Gumuz	0.0135	0.00019	71.03	633471
	Gambia_Fula	Sudan_Nubian	Ethiopia_Wolayta	0.022979	0.000183	125.245	633629
	Gambia_Fula	Sudan_Nubian	Europe_GBR	0.033359	0.000268	124.243	633689
	Gambia_Fula	Sudan_Nubian	Gambia_Wolof	-0.002211	7.2e-05	-30.631	633666
	Gambia_Fula	Sudan_Nubian	Lebanon_LebaneseChristian	0.035692	0.000275	129.814	633680
	Gambia_Fula	Sudan_Nubian	Gambia_Jola	-0.00321	8.8e-05	-36.41	633591
	Gambia_Fula	Sudan_Nubian	Chad_Toubou	0.016292	0.000152	107.169	633725
	Gambia_Fula	Sudan_NubaKoalib	BurkinaFaso_Gurmantche	0.003426	0.000129	26.58	632948
	Gambia_Fula	Sudan_Zaghawa	Sudan_NubaKoalib	0.02283	0.000212	107.677	633186
	Gambia_Fula	Sudan_NubaKoalib	Benin_Fon	0.003267	0.000115	28.314	632987
	Gambia_Fula	Sudan_NubaKoalib	Europe_TSI	0.003929	0.00018	21.857	633783
	Gambia_Fula	Sudan_NubaKoalib	IvoryCoast_Yacouba	0.002514	0.000118	21.383	632935
	Gambia_Fula	Sudan_NubaKoalib	Benin_Bariba	0.003635	0.000104	34.939	633046
	Gambia_Fula	Sudan_NubaKoalib	Lebanon_LebaneseDruze	0.004357	0.000182	23.957	633705
	Gambia_Fula	Sudan_NubaKoalib	Chad_Sara	0.00962	0.000119	81.018	633262
	Gambia_Fula	Sudan_NubaKoalib	Morocco_BerberFiguig	0.003929	0.000194	20.276	633396
	Gambia_Fula	Sudan_NubaKoalib	Ethiopia_Oromo	0.013342	0.000167	79.842	633609
	Gambia_Fula	Sudan_NubaKoalib	Mali_Bwa	0.003002	0.000121	24.82	632915
	Gambia_Fula	Sudan_NubaKoalib	IvoryCoast_Ahizi	0.002759	0.000113	24.519	632943
	Gambia_Fula	Sudan_NubaKoalib	Nigeria_Igbo	0.00393	9.6e-05	41.02	633284
	Gambia_Fula	Sudan_NubaKoalib	Europe_CEU	0.003946	0.000187	21.138	633767
	Gambia_Fula	Sudan_NubaKoalib	Gambia_GWD	0.001066	7.6e-05	14.089	633399
	Gambia_Fula	Sudan_NubaKoalib	SierraLeone_MSL	0.001798	8e-05	22.61	633259
	Gambia_Fula	Sudan_NubaKoalib	Europe_IBS	0.003759	0.000181	20.746	633786
	Gambia_Fula	Sudan_NubaKoalib	Senegal_Bedik	0.000871	0.000113	7.727	632927
	Gambia_Fula	Sudan_NubaKoalib	Ethiopia_Gumuz	0.022428	0.000204	110.199	632999
	Gambia_Fula	Sudan_NubaKoalib	Ethiopia_Wolayta	0.014049	0.000162	86.589	633526
	Gambia_Fula	Sudan_NubaKoalib	Europe_GBR	0.003938	0.000187	21.015	633763
	Gambia_Fula	Sudan_NubaKoalib	Gambia_Wolof	0.001069	7.4e-05	14.385	633372
	Gambia_Fula	Sudan_NubaKoalib	Lebanon_LebaneseChristian	0.004221	0.000185	22.766	633757
	Gambia_Fula	Sudan_NubaKoalib	Gambia_Jola	0.000961	8.9e-05	10.734	633165
	Gambia_Fula	Sudan_NubaKoalib	Chad_Toubou	0.015541	0.000166	93.552	633667
	Gambia_Fula	Sudan_Zaghawa	BurkinaFaso_Gurmantche	0.002744	0.000126	21.845	633114
	Gambia_Fula	BurkinaFaso_Gurmantche	Benin_Fon	0.006212	9.5e-05	65.147	632713
	Gambia_Fula	Europe_TSI	BurkinaFaso_Gurmantche	-0.004459	0.000133	-33.547	633799
	Gambia_Fula	IvoryCoast_Yacouba	BurkinaFaso_Gurmantche	0.005344	0.000105	50.991	632681
	Gambia_Fula	BurkinaFaso_Gurmantche	Benin_Bariba	0.006	9.2e-05	65.105	632793
	Gambia_Fula	Lebanon_LebaneseDruze	BurkinaFaso_Gurmantche	-0.004258	0.000136	-31.391	633701
	Gambia_Fula	Chad_Sara	BurkinaFaso_Gurmantche	0.005426	8.7e-05	62.434	633150
	Gambia_Fula	Morocco_BerberFiguig	BurkinaFaso_Gurmantche	-0.003972	0.000147	-27.108	633298
	Gambia_Fula	Ethiopia_Oromo	BurkinaFaso_Gurmantche	-0.000876	0.000109	-8.008	633618
	Gambia_Fula	Mali_Bwa	BurkinaFaso_Gurmantche	0.005698	0.000106	53.925	632640
	Gambia_Fula	IvoryCoast_Ahizi	BurkinaFaso_Gurmantche	0.005677	0.000103	55.147	632667
	Gambia_Fula	Nigeria_Igbo	BurkinaFaso_Gurmantche	0.006168	8.5e-05	72.728	633124
	Gambia_Fula	Europe_CEU	BurkinaFaso_Gurmantche	-0.004306	0.000132	-32.632	633779
	Gambia_Fula	Gambia_GWD	BurkinaFaso_Gurmantche	0.002362	6.2e-05	38.14	633272
	Gambia_Fula	SierraLeone_MSL	BurkinaFaso_Gurmantche	0.004424	7.4e-05	59.435	633082
	Gambia_Fula	Europe_IBS	BurkinaFaso_Gurmantche	-0.004469	0.000129	-34.572	633802
	Gambia_Fula	Senegal_Bedik	BurkinaFaso_Gurmantche	0.002324	9.2e-05	25.304	632663
	Gambia_Fula	Ethiopia_Gumuz	BurkinaFaso_Gurmantche	0.002963	0.000131	22.682	632920
	Gambia_Fula	Ethiopia_Wolayta	BurkinaFaso_Gurmantche	-0.000211	0.000109	-1.929	633538
	Gambia_Fula	Europe_GBR	BurkinaFaso_Gurmantche	-0.004302	0.000131	-32.919	633775
	Gambia_Fula	Gambia_Wolof	BurkinaFaso_Gurmantche	0.001989	6.3e-05	31.526	633221
	Gambia_Fula	Lebanon_LebaneseChristian	BurkinaFaso_Gurmantche	-0.004368	0.000131	-33.382	633774
	Gambia_Fula	Gambia_Jola	BurkinaFaso_Gurmantche	0.002138	7.2e-05	29.664	632973
	Gambia_Fula	Chad_Toubou	BurkinaFaso_Gurmantche	0.001133	0.000101	11.231	633642
	Gambia_Fula	Sudan_Zaghawa	Benin_Fon	0.002494	0.000106	23.497	633146
	Gambia_Fula	Sudan_Zaghawa	Europe_TSI	0.007149	0.000183	38.958	633789
	Gambia_Fula	Sudan_Zaghawa	IvoryCoast_Yacouba	0.00167	0.000115	14.547	633086
	Gambia_Fula	Sudan_Zaghawa	Benin_Bariba	0.002781	0.0001	27.893	633192
	Gambia_Fula	Sudan_Zaghawa	Lebanon_LebaneseDruze	0.00756	0.000194	38.969	633720
	Gambia_Fula	Sudan_Zaghawa	Chad_Sara	0.008429	0.000116	72.544	633388
	Gambia_Fula	Sudan_Zaghawa	Morocco_BerberFiguig	0.007497	0.000198	37.781	633423
	Gambia_Fula	Sudan_Zaghawa	Ethiopia_Oromo	0.013901	0.000163	85.056	633635
	Gambia_Fula	Sudan_Zaghawa	Mali_Bwa	0.00225	0.000111	20.327	633064
	Gambia_Fula	Sudan_Zaghawa	IvoryCoast_Ahizi	0.001889	0.000113	16.77	633098
	Gambia_Fula	Sudan_Zaghawa	Nigeria_Igbo	0.003003	9.2e-05	32.649	633411
	Gambia_Fula	Sudan_Zaghawa	Europe_CEU	0.006949	0.000181	38.46	633782
	Gambia_Fula	Sudan_Zaghawa	Gambia_GWD	0.00046	6.9e-05	6.682	633499
	Gambia_Fula	Sudan_Zaghawa	SierraLeone_MSL	0.000859	7.7e-05	11.087	633371
	Gambia_Fula	Sudan_Zaghawa	Europe_IBS	0.007012	0.000182	38.605	633799
	Gambia_Fula	Sudan_Zaghawa	Senegal_Bedik	0.000297	0.000108	2.735	633076
	Gambia_Fula	Sudan_Zaghawa	Ethiopia_Gumuz	0.01744	0.000196	89.129	633195
	Gambia_Fula	Sudan_Zaghawa	Ethiopia_Wolayta	0.013638	0.000162	84.026	633561
	Gambia_Fula	Sudan_Zaghawa	Europe_GBR	0.006953	0.000185	37.52	633778
	Gambia_Fula	Sudan_Zaghawa	Gambia_Wolof	0.000591	6.9e-05	8.505	633443
	Gambia_Fula	Sudan_Zaghawa	Lebanon_LebaneseChristian	0.007576	0.000193	39.354	633773
	Gambia_Fula	Sudan_Zaghawa	Gambia_Jola	0.000202	8.2e-05	2.477	633278
	Gambia_Fula	Sudan_Zaghawa	Chad_Toubou	0.0181	0.000174	104.287	633639
	Gambia_Fula	Europe_TSI	Benin_Fon	-0.004614	0.000129	-35.692	633823
	Gambia_Fula	IvoryCoast_Yacouba	Benin_Fon	0.005933	9.7e-05	61.219	632704
	Gambia_Fula	Benin_Fon	Benin_Bariba	0.006424	8.7e-05	74.071	632817
	Gambia_Fula	Lebanon_LebaneseDruze	Benin_Fon	-0.004425	0.000131	-33.683	633738
	Gambia_Fula	Chad_Sara	Benin_Fon	0.005822	7.9e-05	73.846	633144
	Gambia_Fula	Morocco_BerberFiguig	Benin_Fon	-0.004262	0.000138	-30.778	633356
	Gambia_Fula	Ethiopia_Oromo	Benin_Fon	-0.000896	0.000105	-8.551	633633
	Gambia_Fula	Mali_Bwa	Benin_Fon	0.005732	9.9e-05	57.857	632698
	Gambia_Fula	IvoryCoast_Ahizi	Benin_Fon	0.006169	9.6e-05	64.056	632689
	Gambia_Fula	Nigeria_Igbo	Benin_Fon	0.007175	7.9e-05	90.282	633101
	Gambia_Fula	Europe_CEU	Benin_Fon	-0.004423	0.00013	-34.021	633808
	Gambia_Fula	Gambia_GWD	Benin_Fon	0.002381	6.2e-05	38.631	633288
	Gambia_Fula	SierraLeone_MSL	Benin_Fon	0.004814	6.9e-05	69.373	633073
	Gambia_Fula	Europe_IBS	Benin_Fon	-0.004697	0.000128	-36.725	633827
	Gambia_Fula	Senegal_Bedik	Benin_Fon	0.002377	8.7e-05	27.239	632713
	Gambia_Fula	Ethiopia_Gumuz	Benin_Fon	0.002974	0.00012	24.684	632968
	Gambia_Fula	Ethiopia_Wolayta	Benin_Fon	-0.00021	0.000102	-2.054	633572
	Gambia_Fula	Europe_GBR	Benin_Fon	-0.004481	0.000131	-34.217	633811
	Gambia_Fula	Gambia_Wolof	Benin_Fon	0.001811	6.3e-05	28.756	633229
	Gambia_Fula	Lebanon_LebaneseChristian	Benin_Fon	-0.004607	0.00013	-35.336	633796
	Gambia_Fula	Gambia_Jola	Benin_Fon	0.002183	6.8e-05	31.946	632986
	Gambia_Fula	Chad_Toubou	Benin_Fon	0.000818	9.1e-05	8.988	633655
	Gambia_Fula	IvoryCoast_Yacouba	Europe_TSI	-0.005112	0.000135	-37.97	633789
	Gambia_Fula	Europe_TSI	Benin_Bariba	-0.004423	0.000124	-35.724	633843
	Gambia_Fula	Lebanon_LebaneseDruze	Europe_TSI	0.061664	0.000243	253.6	633636
	Gambia_Fula	Europe_TSI	Chad_Sara	-0.002668	0.000112	-23.894	633908
	Gambia_Fula	Morocco_BerberFiguig	Europe_TSI	0.048426	0.000319	151.968	633681
	Gambia_Fula	Europe_TSI	Ethiopia_Oromo	0.031339	0.000202	155.244	633749
	Gambia_Fula	Mali_Bwa	Europe_TSI	-0.005051	0.00013	-38.764	633763
	Gambia_Fula	IvoryCoast_Ahizi	Europe_TSI	-0.004917	0.000129	-38.212	633795
	Gambia_Fula	Nigeria_Igbo	Europe_TSI	-0.004192	0.000107	-39.073	633932
	Gambia_Fula	Europe_TSI	Europe_CEU	0.065591	0.000237	276.489	633620
	Gambia_Fula	Gambia_GWD	Europe_TSI	-0.005373	8.9e-05	-60.676	633916
	Gambia_Fula	SierraLeone_MSL	Europe_TSI	-0.005462	9.4e-05	-57.803	633911
	Gambia_Fula	Europe_TSI	Europe_IBS	0.064423	0.000229	280.751	633663
	Gambia_Fula	Senegal_Bedik	Europe_TSI	-0.006003	0.000126	-47.48	633761
	Gambia_Fula	Europe_TSI	Ethiopia_Gumuz	0.006204	0.000198	31.39	633764
	Gambia_Fula	Europe_TSI	Ethiopia_Wolayta	0.02662	0.000197	135.457	633776
	Gambia_Fula	Europe_TSI	Europe_GBR	0.065652	0.000238	276.13	633621
	Gambia_Fula	Gambia_Wolof	Europe_TSI	-0.004652	9e-05	-51.726	633892
	Gambia_Fula	Lebanon_LebaneseChristian	Europe_TSI	0.06257	0.000241	259.516	633637
	Gambia_Fula	Gambia_Jola	Europe_TSI	-0.006064	0.000105	-57.593	633866
	Gambia_Fula	Europe_TSI	Chad_Toubou	0.014024	0.000168	83.481	633864
	Gambia_Fula	IvoryCoast_Yacouba	Benin_Bariba	0.00541	8.9e-05	60.98	632787
	Gambia_Fula	Lebanon_LebaneseDruze	IvoryCoast_Yacouba	-0.00487	0.000139	-35.136	633704
	Gambia_Fula	IvoryCoast_Yacouba	Chad_Sara	0.004891	8.3e-05	59.228	633131
	Gambia_Fula	Morocco_BerberFiguig	IvoryCoast_Yacouba	-0.005004	0.000151	-33.044	633286
	Gambia_Fula	IvoryCoast_Yacouba	Ethiopia_Oromo	-0.001398	0.00011	-12.669	633608
	Gambia_Fula	Mali_Bwa	IvoryCoast_Yacouba	0.005228	0.000102	51.509	632622
	Gambia_Fula	IvoryCoast_Yacouba	IvoryCoast_Ahizi	0.006752	0.000108	62.749	632617
	Gambia_Fula	Nigeria_Igbo	IvoryCoast_Yacouba	0.005881	8.4e-05	69.602	633107
	Gambia_Fula	IvoryCoast_Yacouba	Europe_CEU	-0.004896	0.000137	-35.746	633771
	Gambia_Fula	IvoryCoast_Yacouba	Gambia_GWD	0.002467	6.4e-05	38.435	633261
	Gambia_Fula	SierraLeone_MSL	IvoryCoast_Yacouba	0.005673	7.7e-05	73.544	633044
	Gambia_Fula	IvoryCoast_Yacouba	Europe_IBS	-0.005122	0.000133	-38.415	633801
	Gambia_Fula	Senegal_Bedik	IvoryCoast_Yacouba	0.002541	8.7e-05	29.141	632642
	Gambia_Fula	IvoryCoast_Yacouba	Ethiopia_Gumuz	0.002685	0.000122	22.005	632927
	Gambia_Fula	IvoryCoast_Yacouba	Ethiopia_Wolayta	-0.000566	0.000105	-5.416	633526
	Gambia_Fula	IvoryCoast_Yacouba	Europe_GBR	-0.004893	0.000137	-35.726	633771
	Gambia_Fula	IvoryCoast_Yacouba	Gambia_Wolof	0.001781	6.3e-05	28.328	633206
	Gambia_Fula	Lebanon_LebaneseChristian	IvoryCoast_Yacouba	-0.005075	0.000135	-37.552	633766
	Gambia_Fula	IvoryCoast_Yacouba	Gambia_Jola	0.002264	7.2e-05	31.595	632946
	Gambia_Fula	IvoryCoast_Yacouba	Chad_Toubou	-4.4e-05	9.4e-05	-0.468	633639
	Gambia_Fula	Lebanon_LebaneseDruze	Benin_Bariba	-0.0042	0.000128	-32.814	633770
	Gambia_Fula	Chad_Sara	Benin_Bariba	0.005678	7.4e-05	76.842	633173
	Gambia_Fula	Morocco_BerberFiguig	Benin_Bariba	-0.004068	0.000135	-30.168	633442
	Gambia_Fula	Ethiopia_Oromo	Benin_Bariba	-0.000812	0.0001	-8.09	633670
	Gambia_Fula	Mali_Bwa	Benin_Bariba	0.005551	9.3e-05	59.438	632790
	Gambia_Fula	IvoryCoast_Ahizi	Benin_Bariba	0.005748	9.1e-05	63.095	632793
	Gambia_Fula	Nigeria_Igbo	Benin_Bariba	0.006592	7.6e-05	86.188	633131
	Gambia_Fula	Europe_CEU	Benin_Bariba	-0.004263	0.000123	-34.711	633834
	Gambia_Fula	Gambia_GWD	Benin_Bariba	0.002293	5.9e-05	38.884	633298
	Gambia_Fula	SierraLeone_MSL	Benin_Bariba	0.004448	6.8e-05	65.876	633107
	Gambia_Fula	Europe_IBS	Benin_Bariba	-0.004469	0.000122	-36.777	633849
	Gambia_Fula	Senegal_Bedik	Benin_Bariba	0.002367	7.8e-05	30.213	632790
	Gambia_Fula	Ethiopia_Gumuz	Benin_Bariba	0.003148	0.000109	28.988	633044
	Gambia_Fula	Ethiopia_Wolayta	Benin_Bariba	-0.000133	9.6e-05	-1.392	633578
	Gambia_Fula	Europe_GBR	Benin_Bariba	-0.004274	0.000124	-34.353	633830
	Gambia_Fula	Gambia_Wolof	Benin_Bariba	0.001835	5.6e-05	33	633244
	Gambia_Fula	Lebanon_LebaneseChristian	Benin_Bariba	-0.004383	0.000124	-35.387	633830
	Gambia_Fula	Gambia_Jola	Benin_Bariba	0.002122	6.2e-05	34.075	633026
	Gambia_Fula	Chad_Toubou	Benin_Bariba	0.00115	8.3e-05	13.889	633682
	Gambia_Fula	Lebanon_LebaneseDruze	Chad_Sara	-0.002359	0.000116	-20.278	633870
	Gambia_Fula	Morocco_BerberFiguig	Lebanon_LebaneseDruze	0.047052	0.00032	146.979	633582
	Gambia_Fula	Lebanon_LebaneseDruze	Ethiopia_Oromo	0.032134	0.000204	157.564	633696
	Gambia_Fula	Mali_Bwa	Lebanon_LebaneseDruze	-0.004874	0.000136	-35.824	633681
	Gambia_Fula	Lebanon_LebaneseDruze	IvoryCoast_Ahizi	-0.004767	0.000136	-35.124	633714
	Gambia_Fula	Nigeria_Igbo	Lebanon_LebaneseDruze	-0.003953	0.000111	-35.664	633900
	Gambia_Fula	Lebanon_LebaneseDruze	Europe_CEU	0.060345	0.000243	248.781	633613
	Gambia_Fula	Lebanon_LebaneseDruze	Gambia_GWD	-0.005209	9.1e-05	-57.453	633885
	Gambia_Fula	SierraLeone_MSL	Lebanon_LebaneseDruze	-0.00528	9.8e-05	-54.115	633870
	Gambia_Fula	Lebanon_LebaneseDruze	Europe_IBS	0.059904	0.000236	253.768	633655
	Gambia_Fula	Senegal_Bedik	Lebanon_LebaneseDruze	-0.00577	0.000134	-43.012	633674
	Gambia_Fula	Lebanon_LebaneseDruze	Ethiopia_Gumuz	0.006586	0.000202	32.553	633690
	Gambia_Fula	Lebanon_LebaneseDruze	Ethiopia_Wolayta	0.027424	0.000207	132.442	633708
	Gambia_Fula	Lebanon_LebaneseDruze	Europe_GBR	0.060345	0.000244	247.793	633610
	Gambia_Fula	Lebanon_LebaneseDruze	Gambia_Wolof	-0.004484	9.2e-05	-48.912	633843
	Gambia_Fula	Lebanon_LebaneseDruze	Lebanon_LebaneseChristian	0.062126	0.000252	246.948	633617
	Gambia_Fula	Lebanon_LebaneseDruze	Gambia_Jola	-0.005865	0.000108	-54.191	633810
	Gambia_Fula	Lebanon_LebaneseDruze	Chad_Toubou	0.014171	0.00017	83.378	633828
	Gambia_Fula	Morocco_BerberFiguig	Chad_Sara	-0.002307	0.000123	-18.761	633635
	Gambia_Fula	Ethiopia_Oromo	Chad_Sara	0.002707	0.000102	26.575	633763
	Gambia_Fula	Mali_Bwa	Chad_Sara	0.004994	8.4e-05	59.554	633119
	Gambia_Fula	IvoryCoast_Ahizi	Chad_Sara	0.005146	8.5e-05	60.346	633136
	Gambia_Fula	Nigeria_Igbo	Chad_Sara	0.006298	7.2e-05	87.458	633274
	Gambia_Fula	Europe_CEU	Chad_Sara	-0.002542	0.000112	-22.748	633907
	Gambia_Fula	Gambia_GWD	Chad_Sara	0.002143	5.6e-05	38.429	633418
	Gambia_Fula	SierraLeone_MSL	Chad_Sara	0.003979	6.3e-05	63.544	633298
	Gambia_Fula	Europe_IBS	Chad_Sara	-0.002727	0.00011	-24.699	633913
	Gambia_Fula	Senegal_Bedik	Chad_Sara	0.002114	7.8e-05	27.216	633139
	Gambia_Fula	Ethiopia_Gumuz	Chad_Sara	0.008377	0.000116	71.946	633258
	Gambia_Fula	Ethiopia_Wolayta	Chad_Sara	0.003528	0.0001	35.206	633704
	Gambia_Fula	Europe_GBR	Chad_Sara	-0.002512	0.000113	-22.231	633904
	Gambia_Fula	Gambia_Wolof	Chad_Sara	0.001745	5.5e-05	31.796	633426
	Gambia_Fula	Lebanon_LebaneseChristian	Chad_Sara	-0.002564	0.000113	-22.738	633896
	Gambia_Fula	Gambia_Jola	Chad_Sara	0.002023	6.3e-05	32.298	633250
	Gambia_Fula	Chad_Toubou	Chad_Sara	0.005148	9.4e-05	54.651	633751
	Gambia_Fula	Morocco_BerberFiguig	Ethiopia_Oromo	0.02656	0.00023	115.589	633629
	Gambia_Fula	Morocco_BerberFiguig	Mali_Bwa	-0.004655	0.000151	-30.882	633261
	Gambia_Fula	Morocco_BerberFiguig	IvoryCoast_Ahizi	-0.004661	0.000141	-33.04	633315
	Gambia_Fula	Nigeria_Igbo	Morocco_BerberFiguig	-0.00387	0.000117	-33.019	633642
	Gambia_Fula	Morocco_BerberFiguig	Europe_CEU	0.047469	0.000322	147.347	633657
	Gambia_Fula	Morocco_BerberFiguig	Gambia_GWD	-0.004961	9.6e-05	-51.748	633671
	Gambia_Fula	SierraLeone_MSL	Morocco_BerberFiguig	-0.005224	0.000104	-50.167	633610
	Gambia_Fula	Morocco_BerberFiguig	Europe_IBS	0.048081	0.000315	152.583	633695
	Gambia_Fula	Senegal_Bedik	Morocco_BerberFiguig	-0.005495	0.000136	-40.344	633263
	Gambia_Fula	Morocco_BerberFiguig	Ethiopia_Gumuz	0.005667	0.000204	27.746	633409
	Gambia_Fula	Morocco_BerberFiguig	Ethiopia_Wolayta	0.022799	0.000222	102.903	633595
	Gambia_Fula	Morocco_BerberFiguig	Europe_GBR	0.047376	0.00032	147.876	633645
	Gambia_Fula	Morocco_BerberFiguig	Gambia_Wolof	-0.00413	9.8e-05	-42.159	633609
	Gambia_Fula	Morocco_BerberFiguig	Lebanon_LebaneseChristian	0.047934	0.000324	147.754	633649
	Gambia_Fula	Morocco_BerberFiguig	Gambia_Jola	-0.005627	0.000114	-49.329	633496
	Gambia_Fula	Morocco_BerberFiguig	Chad_Toubou	0.014455	0.000186	77.665	633709
	Gambia_Fula	Mali_Bwa	Ethiopia_Oromo	-0.001445	0.0001	-14.489	633591
	Gambia_Fula	IvoryCoast_Ahizi	Ethiopia_Oromo	-0.001256	0.000106	-11.802	633618
	Gambia_Fula	Nigeria_Igbo	Ethiopia_Oromo	-0.000405	8.8e-05	-4.595	633771
	Gambia_Fula	Europe_CEU	Ethiopia_Oromo	0.030104	0.000201	150.141	633740
	Gambia_Fula	Gambia_GWD	Ethiopia_Oromo	-0.002401	6.7e-05	-35.832	633788
	Gambia_Fula	SierraLeone_MSL	Ethiopia_Oromo	-0.00197	7.6e-05	-25.918	633745
	Gambia_Fula	Europe_IBS	Ethiopia_Oromo	0.030451	0.000199	153.25	633756
	Gambia_Fula	Senegal_Bedik	Ethiopia_Oromo	-0.002917	9.8e-05	-29.901	633600
	Gambia_Fula	Ethiopia_Oromo	Ethiopia_Gumuz	0.015877	0.000177	89.949	633582
	Gambia_Fula	Ethiopia_Wolayta	Ethiopia_Oromo	0.02595	0.000177	146.748	633669
	Gambia_Fula	Europe_GBR	Ethiopia_Oromo	0.030155	0.0002	151.111	633736
	Gambia_Fula	Gambia_Wolof	Ethiopia_Oromo	-0.002019	6.4e-05	-31.651	633741
	Gambia_Fula	Lebanon_LebaneseChristian	Ethiopia_Oromo	0.032871	0.000209	157.38	633731
	Gambia_Fula	Gambia_Jola	Ethiopia_Oromo	-0.002848	8.2e-05	-34.736	633697
	Gambia_Fula	Ethiopia_Oromo	Chad_Toubou	0.014668	0.000141	103.676	633796
	Gambia_Fula	Mali_Bwa	IvoryCoast_Ahizi	0.005542	0.000107	51.613	632627
	Gambia_Fula	Nigeria_Igbo	Mali_Bwa	0.00563	8.2e-05	68.852	633115
	Gambia_Fula	Mali_Bwa	Europe_CEU	-0.0049	0.000131	-37.281	633748
	Gambia_Fula	Mali_Bwa	Gambia_GWD	0.00237	6.3e-05	37.337	633254
	Gambia_Fula	SierraLeone_MSL	Mali_Bwa	0.004396	7.5e-05	58.633	633067
	Gambia_Fula	Mali_Bwa	Europe_IBS	-0.005081	0.000131	-38.921	633774
	Gambia_Fula	Senegal_Bedik	Mali_Bwa	0.002447	8.5e-05	28.723	632624
	Gambia_Fula	Mali_Bwa	Ethiopia_Gumuz	0.002559	0.000127	20.225	632898
	Gambia_Fula	Mali_Bwa	Ethiopia_Wolayta	-0.000816	0.000102	-8.014	633500
	Gambia_Fula	Mali_Bwa	Europe_GBR	-0.004912	0.00013	-37.644	633741
	Gambia_Fula	Mali_Bwa	Gambia_Wolof	0.001999	6.6e-05	30.324	633198
	Gambia_Fula	Mali_Bwa	Lebanon_LebaneseChristian	-0.004989	0.000131	-38.087	633740
	Gambia_Fula	Mali_Bwa	Gambia_Jola	0.002084	7.5e-05	27.892	632934
	Gambia_Fula	Mali_Bwa	Chad_Toubou	0.000709	9.6e-05	7.376	633622
	Gambia_Fula	Nigeria_Igbo	IvoryCoast_Ahizi	0.006185	8.7e-05	70.804	633099
	Gambia_Fula	IvoryCoast_Ahizi	Europe_CEU	-0.004757	0.000131	-36.327	633782
	Gambia_Fula	IvoryCoast_Ahizi	Gambia_GWD	0.002352	6.5e-05	36.409	633265
	Gambia_Fula	SierraLeone_MSL	IvoryCoast_Ahizi	0.005412	7.7e-05	69.995	633044
	Gambia_Fula	IvoryCoast_Ahizi	Europe_IBS	-0.004977	0.000126	-39.469	633801
	Gambia_Fula	Senegal_Bedik	IvoryCoast_Ahizi	0.002324	9e-05	25.82	632655
	Gambia_Fula	IvoryCoast_Ahizi	Ethiopia_Gumuz	0.002791	0.000119	23.381	632928
	Gambia_Fula	IvoryCoast_Ahizi	Ethiopia_Wolayta	-0.000461	0.000102	-4.517	633535
	Gambia_Fula	IvoryCoast_Ahizi	Europe_GBR	-0.004747	0.00013	-36.501	633779
	Gambia_Fula	IvoryCoast_Ahizi	Gambia_Wolof	0.00172	6.2e-05	27.829	633206
	Gambia_Fula	Lebanon_LebaneseChristian	IvoryCoast_Ahizi	-0.004924	0.000132	-37.276	633772
	Gambia_Fula	IvoryCoast_Ahizi	Gambia_Jola	0.002138	7.3e-05	29.397	632960
	Gambia_Fula	IvoryCoast_Ahizi	Chad_Toubou	0.000291	9.6e-05	3.043	633642
	Gambia_Fula	Nigeria_Igbo	Europe_CEU	-0.004013	0.000107	-37.409	633932
	Gambia_Fula	Nigeria_Igbo	Gambia_GWD	0.002347	5.4e-05	43.463	633406
	Gambia_Fula	SierraLeone_MSL	Nigeria_Igbo	0.004762	6.3e-05	75.689	633233
	Gambia_Fula	Nigeria_Igbo	Europe_IBS	-0.004224	0.000106	-39.827	633932
	Gambia_Fula	Senegal_Bedik	Nigeria_Igbo	0.002318	7.5e-05	30.876	633131
	Gambia_Fula	Nigeria_Igbo	Ethiopia_Gumuz	0.003779	9.8e-05	38.721	633274
	Gambia_Fula	Nigeria_Igbo	Ethiopia_Wolayta	0.000367	8.8e-05	4.193	633713
	Gambia_Fula	Nigeria_Igbo	Europe_GBR	-0.004005	0.000106	-37.698	633931
	Gambia_Fula	Nigeria_Igbo	Gambia_Wolof	0.001829	5.4e-05	33.875	633407
	Gambia_Fula	Nigeria_Igbo	Lebanon_LebaneseChristian	-0.004148	0.000108	-38.275	633929
	Gambia_Fula	Nigeria_Igbo	Gambia_Jola	0.002163	6e-05	36.143	633236
	Gambia_Fula	Nigeria_Igbo	Chad_Toubou	0.001331	7.9e-05	16.857	633769
	Gambia_Fula	Gambia_GWD	Europe_CEU	-0.005225	8.9e-05	-58.734	633913
	Gambia_Fula	SierraLeone_MSL	Europe_CEU	-0.005263	9.5e-05	-55.514	633905
	Gambia_Fula	Europe_IBS	Europe_CEU	0.065677	0.000232	282.99	633639
	Gambia_Fula	Senegal_Bedik	Europe_CEU	-0.005815	0.000128	-45.336	633742
	Gambia_Fula	Europe_CEU	Ethiopia_Gumuz	0.006187	0.000198	31.17	633746
	Gambia_Fula	Europe_CEU	Ethiopia_Wolayta	0.025657	0.000196	130.942	633763
	Gambia_Fula	Europe_GBR	Europe_CEU	0.068734	0.000245	280.799	633586
	Gambia_Fula	Gambia_Wolof	Europe_CEU	-0.004525	9e-05	-50.557	633888
	Gambia_Fula	Lebanon_LebaneseChristian	Europe_CEU	0.060993	0.00024	254.153	633620
	Gambia_Fula	Gambia_Jola	Europe_CEU	-0.005871	0.000104	-56.185	633860
	Gambia_Fula	Europe_CEU	Chad_Toubou	0.013574	0.000165	82.236	633864
	Gambia_Fula	SierraLeone_MSL	Gambia_GWD	0.002727	5.3e-05	50.973	633386
	Gambia_Fula	Gambia_GWD	Europe_IBS	-0.005363	8.7e-05	-61.468	633917
	Gambia_Fula	Senegal_Bedik	Gambia_GWD	0.002914	6.5e-05	45	633263
	Gambia_Fula	Gambia_GWD	Ethiopia_Gumuz	0.000885	7.4e-05	11.988	633397
	Gambia_Fula	Gambia_GWD	Ethiopia_Wolayta	-0.001867	6.8e-05	-27.31	633744
	Gambia_Fula	Gambia_GWD	Europe_GBR	-0.005238	8.9e-05	-58.864	633913
	Gambia_Fula	Gambia_Wolof	Gambia_GWD	0.002631	5e-05	52.343	633456
	Gambia_Fula	Lebanon_LebaneseChristian	Gambia_GWD	-0.005321	8.8e-05	-60.414	633910
	Gambia_Fula	Gambia_Jola	Gambia_GWD	0.00384	5.5e-05	69.593	633320
	Gambia_Fula	Gambia_GWD	Chad_Toubou	-0.000849	5.9e-05	-14.489	633782
	Gambia_Fula	SierraLeone_MSL	Europe_IBS	-0.005484	9.3e-05	-58.778	633908
	Gambia_Fula	SierraLeone_MSL	Senegal_Bedik	0.002841	7e-05	40.661	633082
	Gambia_Fula	SierraLeone_MSL	Ethiopia_Gumuz	0.002073	8.5e-05	24.339	633241
	Gambia_Fula	SierraLeone_MSL	Ethiopia_Wolayta	-0.001153	7.5e-05	-15.349	633689
	Gambia_Fula	SierraLeone_MSL	Europe_GBR	-0.005243	9.6e-05	-54.609	633902
	Gambia_Fula	SierraLeone_MSL	Gambia_Wolof	0.001958	5.2e-05	37.304	633368
	Gambia_Fula	SierraLeone_MSL	Lebanon_LebaneseChristian	-0.005438	9.5e-05	-57.508	633904
	Gambia_Fula	SierraLeone_MSL	Gambia_Jola	0.002462	5.9e-05	41.79	633198
	Gambia_Fula	SierraLeone_MSL	Chad_Toubou	-0.000603	6.4e-05	-9.404	633754
	Gambia_Fula	Senegal_Bedik	Europe_IBS	-0.006018	0.000127	-47.462	633772
	Gambia_Fula	Europe_IBS	Ethiopia_Gumuz	0.00601	0.000197	30.449	633768
	Gambia_Fula	Europe_IBS	Ethiopia_Wolayta	0.025865	0.000193	133.996	633780
	Gambia_Fula	Europe_IBS	Europe_GBR	0.06581	0.000233	282.521	633637
	Gambia_Fula	Gambia_Wolof	Europe_IBS	-0.004647	8.8e-05	-52.722	633892
	Gambia_Fula	Lebanon_LebaneseChristian	Europe_IBS	0.06067	0.000233	260.061	633659
	Gambia_Fula	Gambia_Jola	Europe_IBS	-0.006043	0.000103	-58.406	633873
	Gambia_Fula	Europe_IBS	Chad_Toubou	0.013932	0.000166	83.706	633860
	Gambia_Fula	Senegal_Bedik	Ethiopia_Gumuz	0.000687	0.000117	5.888	632919
	Gambia_Fula	Senegal_Bedik	Ethiopia_Wolayta	-0.002257	0.0001	-22.472	633518
	Gambia_Fula	Senegal_Bedik	Europe_GBR	-0.005796	0.000128	-45.29	633734
	Gambia_Fula	Senegal_Bedik	Gambia_Wolof	0.002661	6.7e-05	39.611	633180
	Gambia_Fula	Senegal_Bedik	Lebanon_LebaneseChristian	-0.005993	0.000129	-46.452	633738
	Gambia_Fula	Senegal_Bedik	Gambia_Jola	0.003072	7e-05	43.698	632927
	Gambia_Fula	Senegal_Bedik	Chad_Toubou	-0.001168	9.1e-05	-12.838	633626
	Gambia_Fula	Ethiopia_Wolayta	Ethiopia_Gumuz	0.017957	0.000177	101.265	633513
	Gambia_Fula	Europe_GBR	Ethiopia_Gumuz	0.006259	0.000203	30.838	633739
	Gambia_Fula	Gambia_Wolof	Ethiopia_Gumuz	0.00073	7.5e-05	9.702	633345
	Gambia_Fula	Lebanon_LebaneseChristian	Ethiopia_Gumuz	0.006624	0.0002	33.104	633740
	Gambia_Fula	Gambia_Jola	Ethiopia_Gumuz	0.000726	8.8e-05	8.287	633158
	Gambia_Fula	Ethiopia_Gumuz	Chad_Toubou	0.012376	0.000156	79.316	633673
	Gambia_Fula	Europe_GBR	Ethiopia_Wolayta	0.025639	0.000195	131.316	633759
	Gambia_Fula	Gambia_Wolof	Ethiopia_Wolayta	-0.001565	6.5e-05	-24.026	633718
	Gambia_Fula	Lebanon_LebaneseChristian	Ethiopia_Wolayta	0.027927	0.000205	136.105	633755
	Gambia_Fula	Gambia_Jola	Ethiopia_Wolayta	-0.002239	8.2e-05	-27.183	633639
	Gambia_Fula	Ethiopia_Wolayta	Chad_Toubou	0.013832	0.000142	97.117	633772
	Gambia_Fula	Gambia_Wolof	Europe_GBR	-0.004521	9e-05	-50.387	633885
	Gambia_Fula	Lebanon_LebaneseChristian	Europe_GBR	0.060963	0.000239	254.791	633620
	Gambia_Fula	Gambia_Jola	Europe_GBR	-0.005879	0.000106	-55.584	633858
	Gambia_Fula	Europe_GBR	Chad_Toubou	0.013585	0.000167	81.263	633858
	Gambia_Fula	Lebanon_LebaneseChristian	Gambia_Wolof	-0.004586	9.1e-05	-50.556	633881
	Gambia_Fula	Gambia_Wolof	Gambia_Jola	0.002954	5.5e-05	53.378	633270
	Gambia_Fula	Gambia_Wolof	Chad_Toubou	-0.000514	5.9e-05	-8.647	633757
	Gambia_Fula	Lebanon_LebaneseChristian	Gambia_Jola	-0.006023	0.000105	-57.19	633858
	Gambia_Fula	Lebanon_LebaneseChristian	Chad_Toubou	0.014386	0.00017	84.597	633851
	Gambia_Fula	Gambia_Jola	Chad_Toubou	-0.001175	7.1e-05	-16.544	633705
	Senegal_Fulani_Linguere	Egypt_Egyptian	Chad_Daza	0.016306	0.000315	51.793	632702
	Senegal_Fulani_Linguere	Ethiopia_Somali	Egypt_Egyptian	0.026642	0.000333	79.892	632782
	Senegal_Fulani_Linguere	Nigeria_YRI	Egypt_Egyptian	0.002351	0.000241	9.774	633938
	Senegal_Fulani_Linguere	Morocco_BerberAsni	Egypt_Egyptian	0.038046	0.000404	94.081	632603
	Senegal_Fulani_Linguere	Europe_SpainGranada	Egypt_Egyptian	0.048239	0.000395	122.252	632086
	Senegal_Fulani_Linguere	Ethiopia_Amhara	Egypt_Egyptian	0.032244	0.00034	94.964	632727
	Senegal_Fulani_Linguere	Egypt_Egyptian	BurkinaFaso_Mossi	0.002178	0.000259	8.404	633416
	Senegal_Fulani_Linguere	Egypt_Egyptian	BurkinaFaso_Gurunsi	0.00213	0.000256	8.323	633380
	Senegal_Fulani_Linguere	Nigeria_ESN	Egypt_Egyptian	0.002559	0.000247	10.345	633916
	Senegal_Fulani_Linguere	Egypt_Egyptian	Chad_Kanembu	0.00955	0.000339	28.15	632036
	Senegal_Fulani_Linguere	Morocco_BerberBouhria	Egypt_Egyptian	0.039551	0.000397	99.604	632452
	Senegal_Fulani_Linguere	Europe_SouthPortugal	Egypt_Egyptian	0.047403	0.000395	120.065	632319
	Senegal_Fulani_Linguere	Europe_SpainHuelva	Egypt_Egyptian	0.047955	0.000399	120.304	632142
	Senegal_Fulani_Linguere	Ghana_GaAdangbe	Egypt_Egyptian	0.00241	0.000239	10.07	633917
	Senegal_Fulani_Linguere	Gambia_Mandinka	Egypt_Egyptian	0.000972	0.000237	4.099	633908
	Senegal_Fulani_Linguere	Lebanon_LebaneseMuslim	Egypt_Egyptian	0.049488	0.0004	123.744	632112
	Senegal_Fulani_Linguere	Egypt_Egyptian	Benin_Yoruba	0.002376	0.000255	9.324	633596
	Senegal_Fulani_Linguere	Egypt_Egyptian	Chad_Laal	0.005314	0.000267	19.928	633327
	Senegal_Fulani_Linguere	Yemen_Yemeni	Egypt_Egyptian	0.049255	0.0004	123.075	630536
	Senegal_Fulani_Linguere	Sudan_Daju	Egypt_Egyptian	0.012541	0.000308	40.744	632752
	Senegal_Fulani_Linguere	Sudan_Nubian	Egypt_Egyptian	0.032437	0.000372	87.144	632309
	Senegal_Fulani_Linguere	Sudan_NubaKoalib	Egypt_Egyptian	0.010069	0.000296	34.016	632824
	Senegal_Fulani_Linguere	Egypt_Egyptian	BurkinaFaso_Gurmantche	0.002286	0.000261	8.756	633333
	Senegal_Fulani_Linguere	Sudan_Zaghawa	Egypt_Egyptian	0.012182	0.000313	38.959	632820
	Senegal_Fulani_Linguere	Egypt_Egyptian	Benin_Fon	0.002228	0.00025	8.906	633470
	Senegal_Fulani_Linguere	Europe_TSI	Egypt_Egyptian	0.049923	0.000395	126.522	632014
	Senegal_Fulani_Linguere	IvoryCoast_Yacouba	Egypt_Egyptian	0.0019	0.000261	7.275	633335
	Senegal_Fulani_Linguere	Egypt_Egyptian	Benin_Bariba	0.002385	0.000252	9.446	633602
	Senegal_Fulani_Linguere	Lebanon_LebaneseDruze	Egypt_Egyptian	0.050203	0.000405	124.104	631994
	Senegal_Fulani_Linguere	Egypt_Egyptian	Chad_Sara	0.00409	0.000255	16.014	633830
	Senegal_Fulani_Linguere	Morocco_BerberFiguig	Egypt_Egyptian	0.03957	0.00043	92.106	632315
	Senegal_Fulani_Linguere	Ethiopia_Oromo	Egypt_Egyptian	0.0306	0.000329	93.037	632543
	Senegal_Fulani_Linguere	Mali_Bwa	Egypt_Egyptian	0.001738	0.00026	6.698	633299
	Senegal_Fulani_Linguere	IvoryCoast_Ahizi	Egypt_Egyptian	0.002024	0.000257	7.885	633346
	Senegal_Fulani_Linguere	Nigeria_Igbo	Egypt_Egyptian	0.002591	0.000246	10.528	633921
	Senegal_Fulani_Linguere	Europe_CEU	Egypt_Egyptian	0.048459	0.00039	124.138	631986
	Senegal_Fulani_Linguere	Gambia_GWD	Egypt_Egyptian	0.000801	0.000235	3.402	633910
	Senegal_Fulani_Linguere	SierraLeone_MSL	Egypt_Egyptian	0.001455	0.00024	6.058	633894
	Senegal_Fulani_Linguere	Europe_IBS	Egypt_Egyptian	0.048391	0.00039	124.016	632239
	Senegal_Fulani_Linguere	Senegal_Bedik	Egypt_Egyptian	0.000503	0.000256	1.964	633344
	Senegal_Fulani_Linguere	Ethiopia_Gumuz	Egypt_Egyptian	0.011536	0.000311	37.125	632616
	Senegal_Fulani_Linguere	Ethiopia_Wolayta	Egypt_Egyptian	0.026917	0.000329	81.798	632505
	Senegal_Fulani_Linguere	Europe_GBR	Egypt_Egyptian	0.048463	0.000389	124.461	631967
	Senegal_Fulani_Linguere	Gambia_Wolof	Egypt_Egyptian	0.000981	0.000238	4.112	633858
	Senegal_Fulani_Linguere	Lebanon_LebaneseChristian	Egypt_Egyptian	0.051075	0.000404	126.479	631959
	Senegal_Fulani_Linguere	Gambia_Jola	Egypt_Egyptian	0.000462	0.000243	1.905	633813
	Senegal_Fulani_Linguere	Egypt_Egyptian	Chad_Toubou	0.016355	0.000299	54.785	633447
	Senegal_Fulani_Linguere	Ethiopia_Somali	Chad_Daza	0.022428	0.00031	72.246	631054
	Senegal_Fulani_Linguere	Nigeria_YRI	Chad_Daza	0.01173	0.000256	45.74	633146
	Senegal_Fulani_Linguere	Morocco_BerberAsni	Chad_Daza	0.015397	0.000337	45.706	629684
	Senegal_Fulani_Linguere	Europe_SpainGranada	Chad_Daza	0.01456	0.000331	43.955	629843
	Senegal_Fulani_Linguere	Ethiopia_Amhara	Chad_Daza	0.020217	0.000299	67.667	631511
	Senegal_Fulani_Linguere	Chad_Daza	BurkinaFaso_Mossi	0.011593	0.000275	42.198	630610
	Senegal_Fulani_Linguere	Chad_Daza	BurkinaFaso_Gurunsi	0.01163	0.00027	43.035	630517
	Senegal_Fulani_Linguere	Nigeria_ESN	Chad_Daza	0.011896	0.000263	45.268	632973
	Senegal_Fulani_Linguere	Chad_Kanembu	Chad_Daza	0.020267	0.000343	59.11	625993
	Senegal_Fulani_Linguere	Morocco_BerberBouhria	Chad_Daza	0.015245	0.000332	45.87	628857
	Senegal_Fulani_Linguere	Europe_SouthPortugal	Chad_Daza	0.014619	0.000326	44.804	630182
	Senegal_Fulani_Linguere	Europe_SpainHuelva	Chad_Daza	0.014525	0.000326	44.509	629965
	Senegal_Fulani_Linguere	Ghana_GaAdangbe	Chad_Daza	0.011456	0.00026	44.106	633073
	Senegal_Fulani_Linguere	Gambia_Mandinka	Chad_Daza	0.009523	0.000252	37.816	633036
	Senegal_Fulani_Linguere	Lebanon_LebaneseMuslim	Chad_Daza	0.015309	0.000325	47.176	630203
	Senegal_Fulani_Linguere	Chad_Daza	Benin_Yoruba	0.011869	0.000275	43.158	631486
	Senegal_Fulani_Linguere	Chad_Laal	Chad_Daza	0.019245	0.000305	63.158	630862
	Senegal_Fulani_Linguere	Yemen_Yemeni	Chad_Daza	0.015918	0.000325	48.916	627810
	Senegal_Fulani_Linguere	Sudan_Daju	Chad_Daza	0.025462	0.000332	76.609	629469
	Senegal_Fulani_Linguere	Sudan_Nubian	Chad_Daza	0.021687	0.000311	69.734	629099
	Senegal_Fulani_Linguere	Sudan_NubaKoalib	Chad_Daza	0.026848	0.00034	78.959	629536
	Senegal_Fulani_Linguere	Chad_Daza	BurkinaFaso_Gurmantche	0.011653	0.000282	41.311	630415
	Senegal_Fulani_Linguere	Sudan_Zaghawa	Chad_Daza	0.029062	0.000349	83.229	629518
	Senegal_Fulani_Linguere	Chad_Daza	Benin_Fon	0.011462	0.000269	42.64	631092
	Senegal_Fulani_Linguere	Europe_TSI	Chad_Daza	0.014752	0.000329	44.906	630174
	Senegal_Fulani_Linguere	IvoryCoast_Yacouba	Chad_Daza	0.010966	0.000275	39.884	630457
	Senegal_Fulani_Linguere	Chad_Daza	Benin_Bariba	0.011781	0.000272	43.302	631496
	Senegal_Fulani_Linguere	Lebanon_LebaneseDruze	Chad_Daza	0.015222	0.000336	45.37	629559
	Senegal_Fulani_Linguere	Chad_Sara	Chad_Daza	0.016015	0.000281	56.967	632753
	Senegal_Fulani_Linguere	Morocco_BerberFiguig	Chad_Daza	0.015444	0.000357	43.258	628226
	Senegal_Fulani_Linguere	Ethiopia_Oromo	Chad_Daza	0.020395	0.000298	68.43	630743
	Senegal_Fulani_Linguere	Mali_Bwa	Chad_Daza	0.011263	0.000279	40.368	630126
	Senegal_Fulani_Linguere	IvoryCoast_Ahizi	Chad_Daza	0.011166	0.000282	39.641	630614
	Senegal_Fulani_Linguere	Nigeria_Igbo	Chad_Daza	0.011958	0.000263	45.459	633018
	Senegal_Fulani_Linguere	Europe_CEU	Chad_Daza	0.014405	0.000327	44.103	629994
	Senegal_Fulani_Linguere	Gambia_GWD	Chad_Daza	0.009437	0.00025	37.685	633175
	Senegal_Fulani_Linguere	SierraLeone_MSL	Chad_Daza	0.010273	0.000257	39.932	632938
	Senegal_Fulani_Linguere	Europe_IBS	Chad_Daza	0.014564	0.000325	44.841	630636
	Senegal_Fulani_Linguere	Senegal_Bedik	Chad_Daza	0.009362	0.000277	33.857	630458
	Senegal_Fulani_Linguere	Ethiopia_Gumuz	Chad_Daza	0.022592	0.000333	67.807	629367
	Senegal_Fulani_Linguere	Ethiopia_Wolayta	Chad_Daza	0.020042	0.000303	66.129	630330
	Senegal_Fulani_Linguere	Europe_GBR	Chad_Daza	0.014429	0.000325	44.331	629824
	Senegal_Fulani_Linguere	Gambia_Wolof	Chad_Daza	0.009217	0.000249	36.96	632938
	Senegal_Fulani_Linguere	Lebanon_LebaneseChristian	Chad_Daza	0.015347	0.000331	46.393	629917
	Senegal_Fulani_Linguere	Gambia_Jola	Chad_Daza	0.00944	0.00026	36.365	632516
	Senegal_Fulani_Linguere	Chad_Toubou	Chad_Daza	0.027312	0.000317	86.231	632074
	Senegal_Fulani_Linguere	Nigeria_YRI	Ethiopia_Somali	0.0089	0.000245	36.288	633620
	Senegal_Fulani_Linguere	Morocco_BerberAsni	Ethiopia_Somali	0.022732	0.000348	65.251	630963
	Senegal_Fulani_Linguere	Europe_SpainGranada	Ethiopia_Somali	0.02517	0.000351	71.713	630646
	Senegal_Fulani_Linguere	Ethiopia_Somali	Ethiopia_Amhara	0.028885	0.000307	94.145	631752
	Senegal_Fulani_Linguere	Ethiopia_Somali	BurkinaFaso_Mossi	0.008602	0.000262	32.848	632201
	Senegal_Fulani_Linguere	Ethiopia_Somali	BurkinaFaso_Gurunsi	0.008642	0.00026	33.256	632232
	Senegal_Fulani_Linguere	Nigeria_ESN	Ethiopia_Somali	0.009165	0.000251	36.548	633525
	Senegal_Fulani_Linguere	Ethiopia_Somali	Chad_Kanembu	0.016508	0.000314	52.491	629264
	Senegal_Fulani_Linguere	Morocco_BerberBouhria	Ethiopia_Somali	0.023166	0.000346	66.878	630557
	Senegal_Fulani_Linguere	Europe_SouthPortugal	Ethiopia_Somali	0.02502	0.000344	72.827	630963
	Senegal_Fulani_Linguere	Europe_SpainHuelva	Ethiopia_Somali	0.025	0.000347	72.13	630753
	Senegal_Fulani_Linguere	Ghana_GaAdangbe	Ethiopia_Somali	0.008863	0.000245	36.15	633589
	Senegal_Fulani_Linguere	Gambia_Mandinka	Ethiopia_Somali	0.006855	0.000246	27.879	633553
	Senegal_Fulani_Linguere	Lebanon_LebaneseMuslim	Ethiopia_Somali	0.02686	0.000346	77.57	630839
	Senegal_Fulani_Linguere	Ethiopia_Somali	Benin_Yoruba	0.00895	0.00026	34.401	632754
	Senegal_Fulani_Linguere	Ethiopia_Somali	Chad_Laal	0.015198	0.000285	53.3	632239
	Senegal_Fulani_Linguere	Yemen_Yemeni	Ethiopia_Somali	0.028987	0.000357	81.132	628694
	Senegal_Fulani_Linguere	Sudan_Daju	Ethiopia_Somali	0.022421	0.000311	72.148	631151
	Senegal_Fulani_Linguere	Sudan_Nubian	Ethiopia_Somali	0.02708	0.000314	86.143	630428
	Senegal_Fulani_Linguere	Sudan_NubaKoalib	Ethiopia_Somali	0.023184	0.00032	72.506	631198
	Senegal_Fulani_Linguere	Ethiopia_Somali	BurkinaFaso_Gurmantche	0.00878	0.000263	33.37	632136
	Senegal_Fulani_Linguere	Sudan_Zaghawa	Ethiopia_Somali	0.023333	0.000322	72.366	631332
	Senegal_Fulani_Linguere	Ethiopia_Somali	Benin_Fon	0.008765	0.000258	34.001	632478
	Senegal_Fulani_Linguere	Europe_TSI	Ethiopia_Somali	0.025962	0.000348	74.53	630734
	Senegal_Fulani_Linguere	IvoryCoast_Yacouba	Ethiopia_Somali	0.008392	0.000268	31.35	632083
	Senegal_Fulani_Linguere	Ethiopia_Somali	Benin_Bariba	0.008961	0.000258	34.679	632780
	Senegal_Fulani_Linguere	Lebanon_LebaneseDruze	Ethiopia_Somali	0.026899	0.000358	75.109	630375
	Senegal_Fulani_Linguere	Ethiopia_Somali	Chad_Sara	0.012592	0.000265	47.449	633379
	Senegal_Fulani_Linguere	Morocco_BerberFiguig	Ethiopia_Somali	0.023159	0.000365	63.417	630131
	Senegal_Fulani_Linguere	Ethiopia_Somali	Ethiopia_Oromo	0.028652	0.000298	95.99	631158
	Senegal_Fulani_Linguere	Mali_Bwa	Ethiopia_Somali	0.008218	0.000267	30.767	631993
	Senegal_Fulani_Linguere	IvoryCoast_Ahizi	Ethiopia_Somali	0.008615	0.00026	33.079	632219
	Senegal_Fulani_Linguere	Nigeria_Igbo	Ethiopia_Somali	0.009288	0.000251	37.044	633551
	Senegal_Fulani_Linguere	Europe_CEU	Ethiopia_Somali	0.025082	0.000346	72.502	630612
	Senegal_Fulani_Linguere	Gambia_GWD	Ethiopia_Somali	0.006741	0.000245	27.57	633629
	Senegal_Fulani_Linguere	SierraLeone_MSL	Ethiopia_Somali	0.007801	0.000248	31.438	633498
	Senegal_Fulani_Linguere	Europe_IBS	Ethiopia_Somali	0.02525	0.000343	73.527	631128
	Senegal_Fulani_Linguere	Senegal_Bedik	Ethiopia_Somali	0.006547	0.000266	24.584	632129
	Senegal_Fulani_Linguere	Ethiopia_Somali	Ethiopia_Gumuz	0.022965	0.00032	71.654	630903
	Senegal_Fulani_Linguere	Ethiopia_Wolayta	Ethiopia_Somali	0.027964	0.000299	93.63	630879
	Senegal_Fulani_Linguere	Europe_GBR	Ethiopia_Somali	0.025099	0.000341	73.511	630537
	Senegal_Fulani_Linguere	Gambia_Wolof	Ethiopia_Somali	0.006555	0.000244	26.907	633505
	Senegal_Fulani_Linguere	Lebanon_LebaneseChristian	Ethiopia_Somali	0.027467	0.000359	76.557	630497
	Senegal_Fulani_Linguere	Gambia_Jola	Ethiopia_Somali	0.006675	0.000252	26.501	633325
	Senegal_Fulani_Linguere	Ethiopia_Somali	Chad_Toubou	0.021095	0.00029	72.778	632921
	Senegal_Fulani_Linguere	Nigeria_YRI	Morocco_BerberAsni	0.000551	0.000257	2.149	633664
	Senegal_Fulani_Linguere	Nigeria_YRI	Europe_SpainGranada	0.000173	0.000252	0.686	633916
	Senegal_Fulani_Linguere	Nigeria_YRI	Ethiopia_Amhara	0.00686	0.000233	29.391	633809
	Senegal_Fulani_Linguere	Nigeria_YRI	BurkinaFaso_Mossi	0.020335	0.000278	73.263	632332
	Senegal_Fulani_Linguere	Nigeria_YRI	BurkinaFaso_Gurunsi	0.020575	0.000275	74.876	632276
	Senegal_Fulani_Linguere	Nigeria_YRI	Nigeria_ESN	0.022484	0.000273	82.498	632466
	Senegal_Fulani_Linguere	Nigeria_YRI	Chad_Kanembu	0.014786	0.000286	51.717	632115
	Senegal_Fulani_Linguere	Nigeria_YRI	Morocco_BerberBouhria	0.001285	0.000261	4.928	633554
	Senegal_Fulani_Linguere	Nigeria_YRI	Europe_SouthPortugal	0.00048	0.000248	1.938	633918
	Senegal_Fulani_Linguere	Nigeria_YRI	Europe_SpainHuelva	0.000269	0.000249	1.08	633920
	Senegal_Fulani_Linguere	Nigeria_YRI	Ghana_GaAdangbe	0.021232	0.000266	79.911	632661
	Senegal_Fulani_Linguere	Nigeria_YRI	Gambia_Mandinka	0.016446	0.000256	64.204	632908
	Senegal_Fulani_Linguere	Nigeria_YRI	Lebanon_LebaneseMuslim	0.001006	0.000245	4.105	633920
	Senegal_Fulani_Linguere	Nigeria_YRI	Benin_Yoruba	0.021995	0.000275	79.856	632275
	Senegal_Fulani_Linguere	Nigeria_YRI	Chad_Laal	0.019045	0.000276	68.954	632458
	Senegal_Fulani_Linguere	Yemen_Yemeni	Nigeria_YRI	0.000953	0.000251	3.796	632265
	Senegal_Fulani_Linguere	Sudan_Daju	Nigeria_YRI	0.015104	0.000279	54.15	632911
	Senegal_Fulani_Linguere	Sudan_Nubian	Nigeria_YRI	0.006872	0.000243	28.261	633549
	Senegal_Fulani_Linguere	Sudan_NubaKoalib	Nigeria_YRI	0.016262	0.000281	57.791	632623
	Senegal_Fulani_Linguere	Nigeria_YRI	BurkinaFaso_Gurmantche	0.020743	0.000279	74.463	632311
	Senegal_Fulani_Linguere	Sudan_Zaghawa	Nigeria_YRI	0.014561	0.000266	54.7	632987
	Senegal_Fulani_Linguere	Nigeria_YRI	Benin_Fon	0.021735	0.000278	78.218	632270
	Senegal_Fulani_Linguere	Nigeria_YRI	Europe_TSI	0.000278	0.000249	1.116	633933
	Senegal_Fulani_Linguere	Nigeria_YRI	IvoryCoast_Yacouba	0.020623	0.000278	74.257	632268
	Senegal_Fulani_Linguere	Nigeria_YRI	Benin_Bariba	0.02125	0.000276	77.017	632324
	Senegal_Fulani_Linguere	Nigeria_YRI	Lebanon_LebaneseDruze	0.000786	0.000253	3.111	633882
	Senegal_Fulani_Linguere	Nigeria_YRI	Chad_Sara	0.020172	0.00027	74.595	632641
	Senegal_Fulani_Linguere	Nigeria_YRI	Morocco_BerberFiguig	0.001031	0.000266	3.877	633433
	Senegal_Fulani_Linguere	Nigeria_YRI	Ethiopia_Oromo	0.007673	0.000239	32.047	633672
	Senegal_Fulani_Linguere	Nigeria_YRI	Mali_Bwa	0.020224	0.000283	71.517	632282
	Senegal_Fulani_Linguere	Nigeria_YRI	IvoryCoast_Ahizi	0.020905	0.000285	73.368	632278
	Senegal_Fulani_Linguere	Nigeria_YRI	Nigeria_Igbo	0.022297	0.000274	81.371	632503
	Senegal_Fulani_Linguere	Nigeria_YRI	Europe_CEU	0.000616	0.000249	2.476	633934
	Senegal_Fulani_Linguere	Nigeria_YRI	Gambia_GWD	0.016412	0.000256	64.185	632978
	Senegal_Fulani_Linguere	SierraLeone_MSL	Nigeria_YRI	0.019517	0.000267	73.042	632595
	Senegal_Fulani_Linguere	Nigeria_YRI	Europe_IBS	0.00024	0.000247	0.973	633932
	Senegal_Fulani_Linguere	Senegal_Bedik	Nigeria_YRI	0.016641	0.000275	60.475	632377
	Senegal_Fulani_Linguere	Nigeria_YRI	Ethiopia_Gumuz	0.015646	0.000269	58.073	632600
	Senegal_Fulani_Linguere	Nigeria_YRI	Ethiopia_Wolayta	0.009061	0.000237	38.203	633548
	Senegal_Fulani_Linguere	Nigeria_YRI	Europe_GBR	0.000661	0.000248	2.666	633932
	Senegal_Fulani_Linguere	Nigeria_YRI	Gambia_Wolof	0.015362	0.000254	60.528	632990
	Senegal_Fulani_Linguere	Nigeria_YRI	Lebanon_LebaneseChristian	0.000481	0.000248	1.938	633921
	Senegal_Fulani_Linguere	Nigeria_YRI	Gambia_Jola	0.016487	0.000262	62.959	632629
	Senegal_Fulani_Linguere	Nigeria_YRI	Chad_Toubou	0.011428	0.000241	47.482	633643
	Senegal_Fulani_Linguere	Morocco_BerberAsni	Europe_SpainGranada	0.042522	0.000432	98.501	627250
	Senegal_Fulani_Linguere	Morocco_BerberAsni	Ethiopia_Amhara	0.027335	0.000361	75.64	631363
	Senegal_Fulani_Linguere	Morocco_BerberAsni	BurkinaFaso_Mossi	0.00049	0.000273	1.795	631063
	Senegal_Fulani_Linguere	Morocco_BerberAsni	BurkinaFaso_Gurunsi	0.000521	0.000274	1.905	630983
	Senegal_Fulani_Linguere	Nigeria_ESN	Morocco_BerberAsni	0.000749	0.000261	2.867	633549
	Senegal_Fulani_Linguere	Morocco_BerberAsni	Chad_Kanembu	0.008382	0.000361	23.201	625275
	Senegal_Fulani_Linguere	Morocco_BerberBouhria	Morocco_BerberAsni	0.039294	0.000428	91.903	626833
	Senegal_Fulani_Linguere	Morocco_BerberAsni	Europe_SouthPortugal	0.042013	0.000427	98.421	628150
	Senegal_Fulani_Linguere	Morocco_BerberAsni	Europe_SpainHuelva	0.042475	0.000437	97.161	627397
	Senegal_Fulani_Linguere	Morocco_BerberAsni	Ghana_GaAdangbe	0.000626	0.000254	2.461	633596
	Senegal_Fulani_Linguere	Morocco_BerberAsni	Gambia_Mandinka	-0.000409	0.000249	-1.64	633555
	Senegal_Fulani_Linguere	Morocco_BerberAsni	Lebanon_LebaneseMuslim	0.041313	0.000427	96.653	628067
	Senegal_Fulani_Linguere	Morocco_BerberAsni	Benin_Yoruba	0.000634	0.000273	2.323	632121
	Senegal_Fulani_Linguere	Morocco_BerberAsni	Chad_Laal	0.002982	0.000279	10.689	631819
	Senegal_Fulani_Linguere	Yemen_Yemeni	Morocco_BerberAsni	0.041345	0.000432	95.619	625306
	Senegal_Fulani_Linguere	Sudan_Daju	Morocco_BerberAsni	0.009233	0.000319	28.975	630192
	Senegal_Fulani_Linguere	Sudan_Nubian	Morocco_BerberAsni	0.027528	0.000388	71.008	628253
	Senegal_Fulani_Linguere	Sudan_NubaKoalib	Morocco_BerberAsni	0.006943	0.000315	22.032	630401
	Senegal_Fulani_Linguere	Morocco_BerberAsni	BurkinaFaso_Gurmantche	0.000645	0.000272	2.371	630793
	Senegal_Fulani_Linguere	Sudan_Zaghawa	Morocco_BerberAsni	0.009872	0.00032	30.884	630615
	Senegal_Fulani_Linguere	Morocco_BerberAsni	Benin_Fon	0.000455	0.000272	1.677	631638
	Senegal_Fulani_Linguere	Morocco_BerberAsni	Europe_TSI	0.042891	0.000426	100.681	627653
	Senegal_Fulani_Linguere	Morocco_BerberAsni	IvoryCoast_Yacouba	-6.3e-05	0.000277	-0.228	630936
	Senegal_Fulani_Linguere	Morocco_BerberAsni	Benin_Bariba	0.000593	0.000265	2.234	632161
	Senegal_Fulani_Linguere	Morocco_BerberAsni	Lebanon_LebaneseDruze	0.041971	0.000432	97.204	626891
	Senegal_Fulani_Linguere	Morocco_BerberAsni	Chad_Sara	0.001956	0.000267	7.328	633387
	Senegal_Fulani_Linguere	Morocco_BerberFiguig	Morocco_BerberAsni	0.040166	0.000449	89.501	625732
	Senegal_Fulani_Linguere	Morocco_BerberAsni	Ethiopia_Oromo	0.025836	0.000353	73.254	630320
	Senegal_Fulani_Linguere	Morocco_BerberAsni	Mali_Bwa	-8e-06	0.000279	-0.028	630538
	Senegal_Fulani_Linguere	Morocco_BerberAsni	IvoryCoast_Ahizi	0.000159	0.000269	0.589	631099
	Senegal_Fulani_Linguere	Nigeria_Igbo	Morocco_BerberAsni	0.00068	0.000261	2.609	633578
	Senegal_Fulani_Linguere	Morocco_BerberAsni	Europe_CEU	0.041938	0.000427	98.265	627282
	Senegal_Fulani_Linguere	Morocco_BerberAsni	Gambia_GWD	-0.000592	0.000245	-2.414	633626
	Senegal_Fulani_Linguere	SierraLeone_MSL	Morocco_BerberAsni	-0.000385	0.00025	-1.54	633489
	Senegal_Fulani_Linguere	Morocco_BerberAsni	Europe_IBS	0.042667	0.000424	100.581	628383
	Senegal_Fulani_Linguere	Senegal_Bedik	Morocco_BerberAsni	-0.000865	0.000271	-3.193	630903
	Senegal_Fulani_Linguere	Morocco_BerberAsni	Ethiopia_Gumuz	0.008467	0.000317	26.725	629763
	Senegal_Fulani_Linguere	Morocco_BerberAsni	Ethiopia_Wolayta	0.022627	0.000348	65.021	629868
	Senegal_Fulani_Linguere	Morocco_BerberAsni	Europe_GBR	0.041902	0.000428	97.788	627077
	Senegal_Fulani_Linguere	Morocco_BerberAsni	Gambia_Wolof	-0.000233	0.000252	-0.925	633391
	Senegal_Fulani_Linguere	Morocco_BerberAsni	Lebanon_LebaneseChristian	0.042696	0.000435	98.137	627266
	Senegal_Fulani_Linguere	Morocco_BerberAsni	Gambia_Jola	-0.000979	0.000255	-3.833	633151
	Senegal_Fulani_Linguere	Morocco_BerberAsni	Chad_Toubou	0.015819	0.000317	49.94	632664
	Senegal_Fulani_Linguere	Europe_SpainGranada	Ethiopia_Amhara	0.031743	0.000354	89.579	630685
	Senegal_Fulani_Linguere	Europe_SpainGranada	BurkinaFaso_Mossi	2e-05	0.000268	0.074	631684
	Senegal_Fulani_Linguere	Europe_SpainGranada	BurkinaFaso_Gurunsi	-3e-05	0.000269	-0.11	631564
	Senegal_Fulani_Linguere	Nigeria_ESN	Europe_SpainGranada	0.000386	0.000257	1.503	633833
	Senegal_Fulani_Linguere	Europe_SpainGranada	Chad_Kanembu	0.007625	0.000365	20.865	625559
	Senegal_Fulani_Linguere	Morocco_BerberBouhria	Europe_SpainGranada	0.044769	0.00043	104.044	626007
	Senegal_Fulani_Linguere	Europe_SpainGranada	Europe_SouthPortugal	0.059063	0.000428	137.843	625517
	Senegal_Fulani_Linguere	Europe_SpainHuelva	Europe_SpainGranada	0.060187	0.000429	140.27	624635
	Senegal_Fulani_Linguere	Ghana_GaAdangbe	Europe_SpainGranada	0.000333	0.00025	1.331	633857
	Senegal_Fulani_Linguere	Gambia_Mandinka	Europe_SpainGranada	-0.000983	0.000245	-4.008	633784
	Senegal_Fulani_Linguere	Lebanon_LebaneseMuslim	Europe_SpainGranada	0.055556	0.000422	131.592	625561
	Senegal_Fulani_Linguere	Europe_SpainGranada	Benin_Yoruba	0.000145	0.000265	0.545	632673
	Senegal_Fulani_Linguere	Europe_SpainGranada	Chad_Laal	0.00253	0.000277	9.143	632176
	Senegal_Fulani_Linguere	Yemen_Yemeni	Europe_SpainGranada	0.05223	0.000422	123.914	623328
	Senegal_Fulani_Linguere	Sudan_Daju	Europe_SpainGranada	0.009822	0.00032	30.729	630264
	Senegal_Fulani_Linguere	Sudan_Nubian	Europe_SpainGranada	0.032734	0.000399	82.043	627613
	Senegal_Fulani_Linguere	Sudan_NubaKoalib	Europe_SpainGranada	0.006797	0.000313	21.725	630587
	Senegal_Fulani_Linguere	Europe_SpainGranada	BurkinaFaso_Gurmantche	0.000107	0.000269	0.397	631407
	Senegal_Fulani_Linguere	Sudan_Zaghawa	Europe_SpainGranada	0.009247	0.000324	28.507	630862
	Senegal_Fulani_Linguere	Europe_SpainGranada	Benin_Fon	5e-06	0.000258	0.021	632075
	Senegal_Fulani_Linguere	Europe_TSI	Europe_SpainGranada	0.060708	0.000424	143.124	624551
	Senegal_Fulani_Linguere	IvoryCoast_Yacouba	Europe_SpainGranada	-0.000174	0.000274	-0.637	631356
	Senegal_Fulani_Linguere	Europe_SpainGranada	Benin_Bariba	0.000221	0.000259	0.854	632676
	Senegal_Fulani_Linguere	Lebanon_LebaneseDruze	Europe_SpainGranada	0.056482	0.000428	132.001	624218
	Senegal_Fulani_Linguere	Europe_SpainGranada	Chad_Sara	0.001544	0.000264	5.842	633653
	Senegal_Fulani_Linguere	Morocco_BerberFiguig	Europe_SpainGranada	0.044725	0.000468	95.599	625114
	Senegal_Fulani_Linguere	Europe_SpainGranada	Ethiopia_Oromo	0.0299	0.000349	85.664	629632
	Senegal_Fulani_Linguere	Mali_Bwa	Europe_SpainGranada	-0.000441	0.000275	-1.603	631143
	Senegal_Fulani_Linguere	IvoryCoast_Ahizi	Europe_SpainGranada	-4.6e-05	0.000265	-0.174	631635
	Senegal_Fulani_Linguere	Nigeria_Igbo	Europe_SpainGranada	0.000401	0.000255	1.571	633853
	Senegal_Fulani_Linguere	Europe_SpainGranada	Europe_CEU	0.062081	0.000423	146.713	623864
	Senegal_Fulani_Linguere	Gambia_GWD	Europe_SpainGranada	-0.001168	0.000244	-4.781	633859
	Senegal_Fulani_Linguere	SierraLeone_MSL	Europe_SpainGranada	-0.000584	0.000249	-2.345	633778
	Senegal_Fulani_Linguere	Europe_SpainGranada	Europe_IBS	0.060976	0.00042	145.163	625857
	Senegal_Fulani_Linguere	Senegal_Bedik	Europe_SpainGranada	-0.001487	0.000265	-5.615	631373
	Senegal_Fulani_Linguere	Europe_SpainGranada	Ethiopia_Gumuz	0.008762	0.000328	26.739	629737
	Senegal_Fulani_Linguere	Europe_SpainGranada	Ethiopia_Wolayta	0.025866	0.000346	74.75	629222
	Senegal_Fulani_Linguere	Europe_SpainGranada	Europe_GBR	0.06222	0.000423	147.181	623658
	Senegal_Fulani_Linguere	Gambia_Wolof	Europe_SpainGranada	-0.000922	0.000248	-3.719	633693
	Senegal_Fulani_Linguere	Lebanon_LebaneseChristian	Europe_SpainGranada	0.057157	0.000423	135.007	624395
	Senegal_Fulani_Linguere	Gambia_Jola	Europe_SpainGranada	-0.001572	0.000253	-6.203	633543
	Senegal_Fulani_Linguere	Europe_SpainGranada	Chad_Toubou	0.0149	0.000312	47.711	632772
	Senegal_Fulani_Linguere	Ethiopia_Amhara	BurkinaFaso_Mossi	0.00652	0.000253	25.807	632769
	Senegal_Fulani_Linguere	Ethiopia_Amhara	BurkinaFaso_Gurunsi	0.006544	0.000252	26.001	632708
	Senegal_Fulani_Linguere	Nigeria_ESN	Ethiopia_Amhara	0.007114	0.000239	29.785	633758
	Senegal_Fulani_Linguere	Ethiopia_Amhara	Chad_Kanembu	0.014034	0.000313	44.823	630196
	Senegal_Fulani_Linguere	Morocco_BerberBouhria	Ethiopia_Amhara	0.028021	0.000354	79.083	630945
	Senegal_Fulani_Linguere	Europe_SouthPortugal	Ethiopia_Amhara	0.03141	0.000349	90.053	631073
	Senegal_Fulani_Linguere	Europe_SpainHuelva	Ethiopia_Amhara	0.031557	0.000353	89.51	630789
	Senegal_Fulani_Linguere	Ghana_GaAdangbe	Ethiopia_Amhara	0.006858	0.000234	29.285	633790
	Senegal_Fulani_Linguere	Gambia_Mandinka	Ethiopia_Amhara	0.005048	0.000231	21.806	633758
	Senegal_Fulani_Linguere	Lebanon_LebaneseMuslim	Ethiopia_Amhara	0.033676	0.000356	94.477	630864
	Senegal_Fulani_Linguere	Ethiopia_Amhara	Benin_Yoruba	0.006893	0.000248	27.819	633201
	Senegal_Fulani_Linguere	Ethiopia_Amhara	Chad_Laal	0.012071	0.000271	44.525	632719
	Senegal_Fulani_Linguere	Yemen_Yemeni	Ethiopia_Amhara	0.035927	0.000361	99.444	628901
	Senegal_Fulani_Linguere	Sudan_Daju	Ethiopia_Amhara	0.019206	0.000292	65.78	631602
	Senegal_Fulani_Linguere	Sudan_Nubian	Ethiopia_Amhara	0.028977	0.000324	89.424	630749
	Senegal_Fulani_Linguere	Sudan_NubaKoalib	Ethiopia_Amhara	0.019373	0.000293	66.067	631615
	Senegal_Fulani_Linguere	Ethiopia_Amhara	BurkinaFaso_Gurmantche	0.006749	0.000256	26.391	632680
	Senegal_Fulani_Linguere	Sudan_Zaghawa	Ethiopia_Amhara	0.019463	0.0003	64.867	631808
	Senegal_Fulani_Linguere	Ethiopia_Amhara	Benin_Fon	0.006716	0.000244	27.557	632957
	Senegal_Fulani_Linguere	Europe_TSI	Ethiopia_Amhara	0.03284	0.000353	92.901	630699
	Senegal_Fulani_Linguere	IvoryCoast_Yacouba	Ethiopia_Amhara	0.006506	0.000256	25.429	632651
	Senegal_Fulani_Linguere	Ethiopia_Amhara	Benin_Bariba	0.006884	0.000249	27.699	633173
	Senegal_Fulani_Linguere	Lebanon_LebaneseDruze	Ethiopia_Amhara	0.03393	0.000362	93.628	630480
	Senegal_Fulani_Linguere	Ethiopia_Amhara	Chad_Sara	0.009989	0.000251	39.751	633629
	Senegal_Fulani_Linguere	Morocco_BerberFiguig	Ethiopia_Amhara	0.028091	0.000377	74.545	630660
	Senegal_Fulani_Linguere	Ethiopia_Oromo	Ethiopia_Amhara	0.031216	0.000309	100.908	631101
	Senegal_Fulani_Linguere	Mali_Bwa	Ethiopia_Amhara	0.006168	0.000252	24.484	632537
	Senegal_Fulani_Linguere	IvoryCoast_Ahizi	Ethiopia_Amhara	0.00667	0.000253	26.33	632755
	Senegal_Fulani_Linguere	Nigeria_Igbo	Ethiopia_Amhara	0.007201	0.000241	29.936	633770
	Senegal_Fulani_Linguere	Europe_CEU	Ethiopia_Amhara	0.031686	0.000349	90.723	630626
	Senegal_Fulani_Linguere	Gambia_GWD	Ethiopia_Amhara	0.004902	0.00023	21.281	633793
	Senegal_Fulani_Linguere	SierraLeone_MSL	Ethiopia_Amhara	0.005956	0.000236	25.236	633727
	Senegal_Fulani_Linguere	Europe_IBS	Ethiopia_Amhara	0.03184	0.000348	91.388	631146
	Senegal_Fulani_Linguere	Senegal_Bedik	Ethiopia_Amhara	0.004685	0.00025	18.747	632660
	Senegal_Fulani_Linguere	Ethiopia_Gumuz	Ethiopia_Amhara	0.020964	0.000307	68.356	631424
	Senegal_Fulani_Linguere	Ethiopia_Wolayta	Ethiopia_Amhara	0.029649	0.000309	95.846	631019
	Senegal_Fulani_Linguere	Europe_GBR	Ethiopia_Amhara	0.031713	0.000347	91.384	630552
	Senegal_Fulani_Linguere	Gambia_Wolof	Ethiopia_Amhara	0.004812	0.000232	20.773	633689
	Senegal_Fulani_Linguere	Lebanon_LebaneseChristian	Ethiopia_Amhara	0.034603	0.000363	95.198	630528
	Senegal_Fulani_Linguere	Gambia_Jola	Ethiopia_Amhara	0.004749	0.000238	19.979	633581
	Senegal_Fulani_Linguere	Ethiopia_Amhara	Chad_Toubou	0.019277	0.000285	67.718	633101
	Senegal_Fulani_Linguere	BurkinaFaso_Mossi	BurkinaFaso_Gurunsi	0.020358	0.000292	69.832	628913
	Senegal_Fulani_Linguere	Nigeria_ESN	BurkinaFaso_Mossi	0.020454	0.00028	73.028	632013
	Senegal_Fulani_Linguere	Chad_Kanembu	BurkinaFaso_Mossi	0.014599	0.000317	45.994	626251
	Senegal_Fulani_Linguere	Morocco_BerberBouhria	BurkinaFaso_Mossi	0.001162	0.000275	4.218	630302
	Senegal_Fulani_Linguere	Europe_SouthPortugal	BurkinaFaso_Mossi	0.000391	0.000269	1.457	631827
	Senegal_Fulani_Linguere	Europe_SpainHuelva	BurkinaFaso_Mossi	9.9e-05	0.000271	0.364	631676
	Senegal_Fulani_Linguere	Ghana_GaAdangbe	BurkinaFaso_Mossi	0.020298	0.000276	73.5	632224
	Senegal_Fulani_Linguere	Gambia_Mandinka	BurkinaFaso_Mossi	0.01645	0.000264	62.198	632405
	Senegal_Fulani_Linguere	Lebanon_LebaneseMuslim	BurkinaFaso_Mossi	0.00087	0.000267	3.257	631937
	Senegal_Fulani_Linguere	BurkinaFaso_Mossi	Benin_Yoruba	0.020526	0.000288	71.3	630038
	Senegal_Fulani_Linguere	Chad_Laal	BurkinaFaso_Mossi	0.018265	0.00029	62.945	630125
	Senegal_Fulani_Linguere	Yemen_Yemeni	BurkinaFaso_Mossi	0.000854	0.000274	3.114	629716
	Senegal_Fulani_Linguere	Sudan_Daju	BurkinaFaso_Mossi	0.014654	0.000297	49.285	630325
	Senegal_Fulani_Linguere	Sudan_Nubian	BurkinaFaso_Mossi	0.006733	0.000262	25.713	631007
	Senegal_Fulani_Linguere	Sudan_NubaKoalib	BurkinaFaso_Mossi	0.015867	0.000307	51.745	629983
	Senegal_Fulani_Linguere	BurkinaFaso_Mossi	BurkinaFaso_Gurmantche	0.020313	0.000293	69.322	628883
	Senegal_Fulani_Linguere	Sudan_Zaghawa	BurkinaFaso_Mossi	0.014198	0.000288	49.333	630754
	Senegal_Fulani_Linguere	BurkinaFaso_Mossi	Benin_Fon	0.02051	0.000289	70.87	629591
	Senegal_Fulani_Linguere	Europe_TSI	BurkinaFaso_Mossi	0.000153	0.000268	0.571	631961
	Senegal_Fulani_Linguere	IvoryCoast_Yacouba	BurkinaFaso_Mossi	0.020021	0.000292	68.519	628951
	Senegal_Fulani_Linguere	BurkinaFaso_Mossi	Benin_Bariba	0.020236	0.000284	71.345	630129
	Senegal_Fulani_Linguere	Lebanon_LebaneseDruze	BurkinaFaso_Mossi	0.000663	0.000276	2.405	631510
	Senegal_Fulani_Linguere	Chad_Sara	BurkinaFaso_Mossi	0.019133	0.000283	67.716	631883
	Senegal_Fulani_Linguere	Morocco_BerberFiguig	BurkinaFaso_Mossi	0.000952	0.000285	3.34	629708
	Senegal_Fulani_Linguere	Ethiopia_Oromo	BurkinaFaso_Mossi	0.007325	0.000257	28.555	632175
	Senegal_Fulani_Linguere	Mali_Bwa	BurkinaFaso_Mossi	0.020036	0.000295	67.936	628666
	Senegal_Fulani_Linguere	IvoryCoast_Ahizi	BurkinaFaso_Mossi	0.020342	0.000297	68.604	629082
	Senegal_Fulani_Linguere	Nigeria_Igbo	BurkinaFaso_Mossi	0.020325	0.000281	72.28	632097
	Senegal_Fulani_Linguere	Europe_CEU	BurkinaFaso_Mossi	0.00043	0.000267	1.609	631759
	Senegal_Fulani_Linguere	Gambia_GWD	BurkinaFaso_Mossi	0.016364	0.000265	61.748	632610
	Senegal_Fulani_Linguere	SierraLeone_MSL	BurkinaFaso_Mossi	0.01904	0.000278	68.516	632002
	Senegal_Fulani_Linguere	Europe_IBS	BurkinaFaso_Mossi	8.2e-05	0.000266	0.309	632195
	Senegal_Fulani_Linguere	Senegal_Bedik	BurkinaFaso_Mossi	0.016675	0.000285	58.447	629206
	Senegal_Fulani_Linguere	Ethiopia_Gumuz	BurkinaFaso_Mossi	0.015013	0.00029	51.713	629800
	Senegal_Fulani_Linguere	Ethiopia_Wolayta	BurkinaFaso_Mossi	0.008561	0.000253	33.831	631732
	Senegal_Fulani_Linguere	Europe_GBR	BurkinaFaso_Mossi	0.000496	0.000267	1.856	631703
	Senegal_Fulani_Linguere	Gambia_Wolof	BurkinaFaso_Mossi	0.015461	0.000263	58.701	632328
	Senegal_Fulani_Linguere	Lebanon_LebaneseChristian	BurkinaFaso_Mossi	0.000337	0.000272	1.238	631780
	Senegal_Fulani_Linguere	Gambia_Jola	BurkinaFaso_Mossi	0.016446	0.00027	60.818	631595
	Senegal_Fulani_Linguere	Chad_Toubou	BurkinaFaso_Mossi	0.011155	0.000256	43.609	632836
	Senegal_Fulani_Linguere	Nigeria_ESN	BurkinaFaso_Gurunsi	0.020637	0.000277	74.394	631960
	Senegal_Fulani_Linguere	Chad_Kanembu	BurkinaFaso_Gurunsi	0.014559	0.000318	45.785	625868
	Senegal_Fulani_Linguere	Morocco_BerberBouhria	BurkinaFaso_Gurunsi	0.001279	0.000284	4.511	630098
	Senegal_Fulani_Linguere	Europe_SouthPortugal	BurkinaFaso_Gurunsi	0.000348	0.000265	1.315	631728
	Senegal_Fulani_Linguere	Europe_SpainHuelva	BurkinaFaso_Gurunsi	0.000108	0.000267	0.405	631584
	Senegal_Fulani_Linguere	Ghana_GaAdangbe	BurkinaFaso_Gurunsi	0.020562	0.000275	74.862	632173
	Senegal_Fulani_Linguere	Gambia_Mandinka	BurkinaFaso_Gurunsi	0.016414	0.000264	62.199	632364
	Senegal_Fulani_Linguere	Lebanon_LebaneseMuslim	BurkinaFaso_Gurunsi	0.000768	0.000261	2.94	631856
	Senegal_Fulani_Linguere	BurkinaFaso_Gurunsi	Benin_Yoruba	0.020786	0.000288	72.197	629856
	Senegal_Fulani_Linguere	Chad_Laal	BurkinaFaso_Gurunsi	0.018446	0.000288	64.094	629979
	Senegal_Fulani_Linguere	Yemen_Yemeni	BurkinaFaso_Gurunsi	0.000716	0.00027	2.649	629566
	Senegal_Fulani_Linguere	Sudan_Daju	BurkinaFaso_Gurunsi	0.014844	0.000291	50.942	630153
	Senegal_Fulani_Linguere	Sudan_Nubian	BurkinaFaso_Gurunsi	0.006667	0.000261	25.539	630823
	Senegal_Fulani_Linguere	Sudan_NubaKoalib	BurkinaFaso_Gurunsi	0.016022	0.000295	54.265	629785
	Senegal_Fulani_Linguere	BurkinaFaso_Gurunsi	BurkinaFaso_Gurmantche	0.020603	0.000293	70.386	628707
	Senegal_Fulani_Linguere	Sudan_Zaghawa	BurkinaFaso_Gurunsi	0.014383	0.000281	51.275	630557
	Senegal_Fulani_Linguere	BurkinaFaso_Gurunsi	Benin_Fon	0.02062	0.000285	72.386	629327
	Senegal_Fulani_Linguere	Europe_TSI	BurkinaFaso_Gurunsi	6.3e-05	0.000266	0.237	631896
	Senegal_Fulani_Linguere	IvoryCoast_Yacouba	BurkinaFaso_Gurunsi	0.020341	0.000289	70.403	628770
	Senegal_Fulani_Linguere	BurkinaFaso_Gurunsi	Benin_Bariba	0.020474	0.000287	71.301	629941
	Senegal_Fulani_Linguere	Lebanon_LebaneseDruze	BurkinaFaso_Gurunsi	0.000549	0.000273	2.009	631353
	Senegal_Fulani_Linguere	Chad_Sara	BurkinaFaso_Gurunsi	0.019344	0.000279	69.249	631867
	Senegal_Fulani_Linguere	Morocco_BerberFiguig	BurkinaFaso_Gurunsi	0.001032	0.000291	3.54	629420
	Senegal_Fulani_Linguere	Ethiopia_Oromo	BurkinaFaso_Gurunsi	0.00725	0.000253	28.634	632128
	Senegal_Fulani_Linguere	Mali_Bwa	BurkinaFaso_Gurunsi	0.020207	0.000297	67.945	628373
	Senegal_Fulani_Linguere	IvoryCoast_Ahizi	BurkinaFaso_Gurunsi	0.020648	0.000298	69.278	628897
	Senegal_Fulani_Linguere	Nigeria_Igbo	BurkinaFaso_Gurunsi	0.020565	0.000279	73.606	632055
	Senegal_Fulani_Linguere	Europe_CEU	BurkinaFaso_Gurunsi	0.000419	0.000268	1.564	631691
	Senegal_Fulani_Linguere	Gambia_GWD	BurkinaFaso_Gurunsi	0.016374	0.000261	62.767	632594
	Senegal_Fulani_Linguere	SierraLeone_MSL	BurkinaFaso_Gurunsi	0.019198	0.000276	69.575	631926
	Senegal_Fulani_Linguere	Europe_IBS	BurkinaFaso_Gurunsi	-3e-06	0.000263	-0.012	632100
	Senegal_Fulani_Linguere	Senegal_Bedik	BurkinaFaso_Gurunsi	0.01665	0.000281	59.247	629018
	Senegal_Fulani_Linguere	Ethiopia_Gumuz	BurkinaFaso_Gurunsi	0.014984	0.000288	51.987	629622
	Senegal_Fulani_Linguere	Ethiopia_Wolayta	BurkinaFaso_Gurunsi	0.008487	0.000251	33.765	631657
	Senegal_Fulani_Linguere	Europe_GBR	BurkinaFaso_Gurunsi	0.000405	0.000266	1.522	631627
	Senegal_Fulani_Linguere	Gambia_Wolof	BurkinaFaso_Gurunsi	0.015359	0.000261	58.822	632329
	Senegal_Fulani_Linguere	Lebanon_LebaneseChristian	BurkinaFaso_Gurunsi	0.000247	0.000267	0.925	631690
	Senegal_Fulani_Linguere	Gambia_Jola	BurkinaFaso_Gurunsi	0.016375	0.000269	60.873	631553
	Senegal_Fulani_Linguere	Chad_Toubou	BurkinaFaso_Gurunsi	0.011265	0.000254	44.417	632837
	Senegal_Fulani_Linguere	Nigeria_ESN	Chad_Kanembu	0.014827	0.000294	50.363	631748
	Senegal_Fulani_Linguere	Nigeria_ESN	Morocco_BerberBouhria	0.001478	0.000268	5.521	633383
	Senegal_Fulani_Linguere	Nigeria_ESN	Europe_SouthPortugal	0.000724	0.000256	2.835	633838
	Senegal_Fulani_Linguere	Nigeria_ESN	Europe_SpainHuelva	0.000528	0.000256	2.062	633845
	Senegal_Fulani_Linguere	Nigeria_ESN	Ghana_GaAdangbe	0.021335	0.00027	79.068	632549
	Senegal_Fulani_Linguere	Nigeria_ESN	Gambia_Mandinka	0.016503	0.000257	64.201	632838
	Senegal_Fulani_Linguere	Nigeria_ESN	Lebanon_LebaneseMuslim	0.001262	0.000252	4.999	633854
	Senegal_Fulani_Linguere	Nigeria_ESN	Benin_Yoruba	0.022178	0.000278	79.77	631996
	Senegal_Fulani_Linguere	Nigeria_ESN	Chad_Laal	0.019254	0.00028	68.667	632204
	Senegal_Fulani_Linguere	Yemen_Yemeni	Nigeria_ESN	0.001176	0.000257	4.576	632155
	Senegal_Fulani_Linguere	Sudan_Daju	Nigeria_ESN	0.015245	0.000281	54.317	632680
	Senegal_Fulani_Linguere	Sudan_Nubian	Nigeria_ESN	0.007091	0.00025	28.359	633392
	Senegal_Fulani_Linguere	Sudan_NubaKoalib	Nigeria_ESN	0.016409	0.000285	57.655	632387
	Senegal_Fulani_Linguere	Nigeria_ESN	BurkinaFaso_Gurmantche	0.020844	0.000279	74.613	631982
	Senegal_Fulani_Linguere	Sudan_Zaghawa	Nigeria_ESN	0.014691	0.000272	53.997	632843
	Senegal_Fulani_Linguere	Nigeria_ESN	Benin_Fon	0.021919	0.000281	78.121	631961
	Senegal_Fulani_Linguere	Nigeria_ESN	Europe_TSI	0.000528	0.000256	2.062	633870
	Senegal_Fulani_Linguere	Nigeria_ESN	IvoryCoast_Yacouba	0.020745	0.000284	73.132	631949
	Senegal_Fulani_Linguere	Nigeria_ESN	Benin_Bariba	0.021305	0.000278	76.563	632045
	Senegal_Fulani_Linguere	Nigeria_ESN	Lebanon_LebaneseDruze	0.001005	0.00026	3.859	633795
	Senegal_Fulani_Linguere	Nigeria_ESN	Chad_Sara	0.020393	0.000273	74.824	632496
	Senegal_Fulani_Linguere	Nigeria_ESN	Morocco_BerberFiguig	0.00121	0.000273	4.427	633245
	Senegal_Fulani_Linguere	Nigeria_ESN	Ethiopia_Oromo	0.007904	0.000243	32.506	633591
	Senegal_Fulani_Linguere	Nigeria_ESN	Mali_Bwa	0.020265	0.000284	71.358	631943
	Senegal_Fulani_Linguere	Nigeria_ESN	IvoryCoast_Ahizi	0.021038	0.000288	73.052	631950
	Senegal_Fulani_Linguere	Nigeria_Igbo	Nigeria_ESN	0.023123	0.000278	83.139	632329
	Senegal_Fulani_Linguere	Nigeria_ESN	Europe_CEU	0.00088	0.000254	3.459	633859
	Senegal_Fulani_Linguere	Nigeria_ESN	Gambia_GWD	0.016549	0.000257	64.428	632913
	Senegal_Fulani_Linguere	SierraLeone_MSL	Nigeria_ESN	0.019678	0.00027	72.767	632489
	Senegal_Fulani_Linguere	Nigeria_ESN	Europe_IBS	0.000484	0.000253	1.911	633875
	Senegal_Fulani_Linguere	Senegal_Bedik	Nigeria_ESN	0.016703	0.000278	60.084	632092
	Senegal_Fulani_Linguere	Nigeria_ESN	Ethiopia_Gumuz	0.015857	0.000273	58.048	632420
	Senegal_Fulani_Linguere	Nigeria_ESN	Ethiopia_Wolayta	0.009291	0.000242	38.454	633447
	Senegal_Fulani_Linguere	Nigeria_ESN	Europe_GBR	0.00091	0.000253	3.592	633862
	Senegal_Fulani_Linguere	Nigeria_ESN	Gambia_Wolof	0.015379	0.000255	60.391	632922
	Senegal_Fulani_Linguere	Nigeria_ESN	Lebanon_LebaneseChristian	0.000717	0.000256	2.801	633846
	Senegal_Fulani_Linguere	Nigeria_ESN	Gambia_Jola	0.016547	0.000263	62.954	632515
	Senegal_Fulani_Linguere	Nigeria_ESN	Chad_Toubou	0.011596	0.000246	47.196	633566
	Senegal_Fulani_Linguere	Morocco_BerberBouhria	Chad_Kanembu	0.008413	0.000363	23.201	623290
	Senegal_Fulani_Linguere	Europe_SouthPortugal	Chad_Kanembu	0.007878	0.000356	22.147	626392
	Senegal_Fulani_Linguere	Europe_SpainHuelva	Chad_Kanembu	0.007586	0.000362	20.973	625711
	Senegal_Fulani_Linguere	Ghana_GaAdangbe	Chad_Kanembu	0.014515	0.000288	50.465	631947
	Senegal_Fulani_Linguere	Gambia_Mandinka	Chad_Kanembu	0.012098	0.000278	43.577	632002
	Senegal_Fulani_Linguere	Lebanon_LebaneseMuslim	Chad_Kanembu	0.008357	0.000359	23.299	626680
	Senegal_Fulani_Linguere	Chad_Kanembu	Benin_Yoruba	0.01479	0.000308	47.994	628331
	Senegal_Fulani_Linguere	Chad_Laal	Chad_Kanembu	0.019482	0.000332	58.621	627762
	Senegal_Fulani_Linguere	Yemen_Yemeni	Chad_Kanembu	0.008673	0.00036	24.085	623201
	Senegal_Fulani_Linguere	Sudan_Daju	Chad_Kanembu	0.021624	0.000366	59.041	626125
	Senegal_Fulani_Linguere	Sudan_Nubian	Chad_Kanembu	0.01509	0.000335	45.104	625307
	Senegal_Fulani_Linguere	Sudan_NubaKoalib	Chad_Kanembu	0.023193	0.000354	65.431	625901
	Senegal_Fulani_Linguere	Chad_Kanembu	BurkinaFaso_Gurmantche	0.014633	0.000322	45.507	625824
	Senegal_Fulani_Linguere	Sudan_Zaghawa	Chad_Kanembu	0.022991	0.000367	62.583	627031
	Senegal_Fulani_Linguere	Chad_Kanembu	Benin_Fon	0.014717	0.000299	49.201	627282
	Senegal_Fulani_Linguere	Europe_TSI	Chad_Kanembu	0.007806	0.000363	21.504	626456
	Senegal_Fulani_Linguere	IvoryCoast_Yacouba	Chad_Kanembu	0.014032	0.000313	44.883	625888
	Senegal_Fulani_Linguere	Chad_Kanembu	Benin_Bariba	0.014596	0.000297	49.088	628503
	Senegal_Fulani_Linguere	Lebanon_LebaneseDruze	Chad_Kanembu	0.008229	0.000365	22.569	625100
	Senegal_Fulani_Linguere	Chad_Sara	Chad_Kanembu	0.017574	0.000302	58.196	631397
	Senegal_Fulani_Linguere	Morocco_BerberFiguig	Chad_Kanembu	0.008582	0.000396	21.656	621523
	Senegal_Fulani_Linguere	Ethiopia_Oromo	Chad_Kanembu	0.014616	0.000317	46.147	628709
	Senegal_Fulani_Linguere	Mali_Bwa	Chad_Kanembu	0.014109	0.000321	44.005	625132
	Senegal_Fulani_Linguere	IvoryCoast_Ahizi	Chad_Kanembu	0.014242	0.000322	44.295	626347
	Senegal_Fulani_Linguere	Nigeria_Igbo	Chad_Kanembu	0.014853	0.000297	49.981	631845
	Senegal_Fulani_Linguere	Europe_CEU	Chad_Kanembu	0.007821	0.000364	21.461	625804
	Senegal_Fulani_Linguere	Gambia_GWD	Chad_Kanembu	0.012051	0.000276	43.673	632321
	Senegal_Fulani_Linguere	SierraLeone_MSL	Chad_Kanembu	0.013336	0.000288	46.349	631659
	Senegal_Fulani_Linguere	Europe_IBS	Chad_Kanembu	0.007679	0.000357	21.49	627405
	Senegal_Fulani_Linguere	Senegal_Bedik	Chad_Kanembu	0.012122	0.000309	39.25	626099
	Senegal_Fulani_Linguere	Ethiopia_Gumuz	Chad_Kanembu	0.020137	0.00035	57.609	625125
	Senegal_Fulani_Linguere	Ethiopia_Wolayta	Chad_Kanembu	0.015069	0.000313	48.144	627717
	Senegal_Fulani_Linguere	Europe_GBR	Chad_Kanembu	0.007865	0.000368	21.397	625582
	Senegal_Fulani_Linguere	Gambia_Wolof	Chad_Kanembu	0.011529	0.000269	42.875	631835
	Senegal_Fulani_Linguere	Lebanon_LebaneseChristian	Chad_Kanembu	0.008186	0.000365	22.445	625915
	Senegal_Fulani_Linguere	Gambia_Jola	Chad_Kanembu	0.012092	0.000284	42.562	630905
	Senegal_Fulani_Linguere	Chad_Toubou	Chad_Kanembu	0.019163	0.000327	58.582	631513
	Senegal_Fulani_Linguere	Morocco_BerberBouhria	Europe_SouthPortugal	0.044088	0.000425	103.701	626949
	Senegal_Fulani_Linguere	Morocco_BerberBouhria	Europe_SpainHuelva	0.044648	0.000433	103.147	626190
	Senegal_Fulani_Linguere	Morocco_BerberBouhria	Ghana_GaAdangbe	0.001344	0.000259	5.185	633461
	Senegal_Fulani_Linguere	Morocco_BerberBouhria	Gambia_Mandinka	0.000279	0.000257	1.084	633372
	Senegal_Fulani_Linguere	Morocco_BerberBouhria	Lebanon_LebaneseMuslim	0.043578	0.00042	103.721	626994
	Senegal_Fulani_Linguere	Morocco_BerberBouhria	Benin_Yoruba	0.001286	0.000277	4.645	631623
	Senegal_Fulani_Linguere	Morocco_BerberBouhria	Chad_Laal	0.003648	0.000283	12.889	631231
	Senegal_Fulani_Linguere	Yemen_Yemeni	Morocco_BerberBouhria	0.043075	0.000427	100.907	624022
	Senegal_Fulani_Linguere	Sudan_Daju	Morocco_BerberBouhria	0.009872	0.000322	30.634	629454
	Senegal_Fulani_Linguere	Sudan_Nubian	Morocco_BerberBouhria	0.028368	0.000391	72.532	627274
	Senegal_Fulani_Linguere	Sudan_NubaKoalib	Morocco_BerberBouhria	0.007443	0.000317	23.476	629604
	Senegal_Fulani_Linguere	Morocco_BerberBouhria	BurkinaFaso_Gurmantche	0.001285	0.000282	4.559	630058
	Senegal_Fulani_Linguere	Sudan_Zaghawa	Morocco_BerberBouhria	0.010136	0.000324	31.235	629967
	Senegal_Fulani_Linguere	Morocco_BerberBouhria	Benin_Fon	0.001178	0.000272	4.336	630939
	Senegal_Fulani_Linguere	Morocco_BerberBouhria	Europe_TSI	0.045478	0.000423	107.575	626577
	Senegal_Fulani_Linguere	Morocco_BerberBouhria	IvoryCoast_Yacouba	0.000759	0.000287	2.64	630093
	Senegal_Fulani_Linguere	Morocco_BerberBouhria	Benin_Bariba	0.001384	0.000278	4.977	631685
	Senegal_Fulani_Linguere	Morocco_BerberBouhria	Lebanon_LebaneseDruze	0.044331	0.000429	103.323	625549
	Senegal_Fulani_Linguere	Morocco_BerberBouhria	Chad_Sara	0.002629	0.000273	9.647	633198
	Senegal_Fulani_Linguere	Morocco_BerberFiguig	Morocco_BerberBouhria	0.039992	0.000457	87.517	623978
	Senegal_Fulani_Linguere	Morocco_BerberBouhria	Ethiopia_Oromo	0.026559	0.00034	78.132	629764
	Senegal_Fulani_Linguere	Morocco_BerberBouhria	Mali_Bwa	0.000704	0.000282	2.494	629812
	Senegal_Fulani_Linguere	Morocco_BerberBouhria	IvoryCoast_Ahizi	0.000912	0.000278	3.275	630437
	Senegal_Fulani_Linguere	Nigeria_Igbo	Morocco_BerberBouhria	0.001438	0.000266	5.397	633435
	Senegal_Fulani_Linguere	Morocco_BerberBouhria	Europe_CEU	0.044641	0.000425	105.116	626014
	Senegal_Fulani_Linguere	Morocco_BerberBouhria	Gambia_GWD	4.1e-05	0.000255	0.16	633496
	Senegal_Fulani_Linguere	SierraLeone_MSL	Morocco_BerberBouhria	0.000392	0.000262	1.5	633329
	Senegal_Fulani_Linguere	Morocco_BerberBouhria	Europe_IBS	0.045002	0.000422	106.706	627544
	Senegal_Fulani_Linguere	Senegal_Bedik	Morocco_BerberBouhria	-0.000291	0.000277	-1.052	630107
	Senegal_Fulani_Linguere	Morocco_BerberBouhria	Ethiopia_Gumuz	0.008886	0.000326	27.222	628993
	Senegal_Fulani_Linguere	Morocco_BerberBouhria	Ethiopia_Wolayta	0.023258	0.000338	68.717	629173
	Senegal_Fulani_Linguere	Morocco_BerberBouhria	Europe_GBR	0.044653	0.000423	105.481	625804
	Senegal_Fulani_Linguere	Morocco_BerberBouhria	Gambia_Wolof	0.000351	0.000256	1.372	633255
	Senegal_Fulani_Linguere	Morocco_BerberBouhria	Lebanon_LebaneseChristian	0.044949	0.00043	104.518	626050
	Senegal_Fulani_Linguere	Morocco_BerberBouhria	Gambia_Jola	-0.000266	0.000267	-0.999	632922
	Senegal_Fulani_Linguere	Morocco_BerberBouhria	Chad_Toubou	0.015619	0.00031	50.399	632523
	Senegal_Fulani_Linguere	Europe_SpainHuelva	Europe_SouthPortugal	0.058749	0.000429	136.866	625712
	Senegal_Fulani_Linguere	Ghana_GaAdangbe	Europe_SouthPortugal	0.000645	0.000247	2.606	633856
	Senegal_Fulani_Linguere	Gambia_Mandinka	Europe_SouthPortugal	-0.000637	0.000245	-2.603	633794
	Senegal_Fulani_Linguere	Lebanon_LebaneseMuslim	Europe_SouthPortugal	0.054565	0.000422	129.302	626554
	Senegal_Fulani_Linguere	Europe_SouthPortugal	Benin_Yoruba	0.000508	0.000263	1.93	632736
	Senegal_Fulani_Linguere	Europe_SouthPortugal	Chad_Laal	0.002914	0.000278	10.499	632348
	Senegal_Fulani_Linguere	Yemen_Yemeni	Europe_SouthPortugal	0.051296	0.000421	121.86	624285
	Senegal_Fulani_Linguere	Sudan_Daju	Europe_SouthPortugal	0.010035	0.000316	31.709	630629
	Senegal_Fulani_Linguere	Sudan_Nubian	Europe_SouthPortugal	0.032297	0.000391	82.503	628218
	Senegal_Fulani_Linguere	Sudan_NubaKoalib	Europe_SouthPortugal	0.007055	0.00031	22.768	630906
	Senegal_Fulani_Linguere	Europe_SouthPortugal	BurkinaFaso_Gurmantche	0.00038	0.000267	1.42	631639
	Senegal_Fulani_Linguere	Sudan_Zaghawa	Europe_SouthPortugal	0.009444	0.000325	29.061	631054
	Senegal_Fulani_Linguere	Europe_SouthPortugal	Benin_Fon	0.000357	0.00026	1.371	632253
	Senegal_Fulani_Linguere	Europe_TSI	Europe_SouthPortugal	0.059447	0.000425	139.934	625612
	Senegal_Fulani_Linguere	IvoryCoast_Yacouba	Europe_SouthPortugal	0.000162	0.000275	0.587	631614
	Senegal_Fulani_Linguere	Europe_SouthPortugal	Benin_Bariba	0.000529	0.000257	2.063	632769
	Senegal_Fulani_Linguere	Lebanon_LebaneseDruze	Europe_SouthPortugal	0.055482	0.000429	129.393	625264
	Senegal_Fulani_Linguere	Europe_SouthPortugal	Chad_Sara	0.001892	0.000264	7.16	633676
	Senegal_Fulani_Linguere	Morocco_BerberFiguig	Europe_SouthPortugal	0.044073	0.000461	95.682	626057
	Senegal_Fulani_Linguere	Europe_SouthPortugal	Ethiopia_Oromo	0.029548	0.000343	86.095	630144
	Senegal_Fulani_Linguere	Mali_Bwa	Europe_SouthPortugal	-0.0002	0.00027	-0.738	631374
	Senegal_Fulani_Linguere	IvoryCoast_Ahizi	Europe_SouthPortugal	0.000265	0.000261	1.018	631836
	Senegal_Fulani_Linguere	Nigeria_Igbo	Europe_SouthPortugal	0.000743	0.000252	2.946	633855
	Senegal_Fulani_Linguere	Europe_SouthPortugal	Europe_CEU	0.06077	0.000426	142.504	625032
	Senegal_Fulani_Linguere	Gambia_GWD	Europe_SouthPortugal	-0.000837	0.000242	-3.454	633862
	Senegal_Fulani_Linguere	SierraLeone_MSL	Europe_SouthPortugal	-0.000248	0.000248	-1.003	633788
	Senegal_Fulani_Linguere	Europe_SouthPortugal	Europe_IBS	0.059433	0.000423	140.595	626835
	Senegal_Fulani_Linguere	Senegal_Bedik	Europe_SouthPortugal	-0.001144	0.000266	-4.307	631582
	Senegal_Fulani_Linguere	Europe_SouthPortugal	Ethiopia_Gumuz	0.009005	0.000323	27.911	630140
	Senegal_Fulani_Linguere	Europe_SouthPortugal	Ethiopia_Wolayta	0.025618	0.000337	76.047	629647
	Senegal_Fulani_Linguere	Europe_SouthPortugal	Europe_GBR	0.060896	0.000427	142.639	624826
	Senegal_Fulani_Linguere	Gambia_Wolof	Europe_SouthPortugal	-0.000567	0.000246	-2.304	633705
	Senegal_Fulani_Linguere	Lebanon_LebaneseChristian	Europe_SouthPortugal	0.056097	0.000427	131.304	625507
	Senegal_Fulani_Linguere	Gambia_Jola	Europe_SouthPortugal	-0.00121	0.000251	-4.814	633551
	Senegal_Fulani_Linguere	Europe_SouthPortugal	Chad_Toubou	0.014971	0.000308	48.63	632903
	Senegal_Fulani_Linguere	Ghana_GaAdangbe	Europe_SpainHuelva	0.000437	0.000247	1.77	633859
	Senegal_Fulani_Linguere	Gambia_Mandinka	Europe_SpainHuelva	-0.00087	0.000245	-3.556	633781
	Senegal_Fulani_Linguere	Lebanon_LebaneseMuslim	Europe_SpainHuelva	0.055221	0.000427	129.394	625814
	Senegal_Fulani_Linguere	Europe_SpainHuelva	Benin_Yoruba	0.000228	0.000262	0.87	632669
	Senegal_Fulani_Linguere	Europe_SpainHuelva	Chad_Laal	0.002622	0.000276	9.5	632221
	Senegal_Fulani_Linguere	Yemen_Yemeni	Europe_SpainHuelva	0.051898	0.000426	121.858	623567
	Senegal_Fulani_Linguere	Sudan_Daju	Europe_SpainHuelva	0.009824	0.000315	31.191	630386
	Senegal_Fulani_Linguere	Sudan_Nubian	Europe_SpainHuelva	0.032563	0.000397	82.051	627758
	Senegal_Fulani_Linguere	Sudan_NubaKoalib	Europe_SpainHuelva	0.006849	0.000307	22.321	630667
	Senegal_Fulani_Linguere	Europe_SpainHuelva	BurkinaFaso_Gurmantche	0.000226	0.000268	0.843	631418
	Senegal_Fulani_Linguere	Sudan_Zaghawa	Europe_SpainHuelva	0.009275	0.00032	29.01	630937
	Senegal_Fulani_Linguere	Europe_SpainHuelva	Benin_Fon	0.000144	0.00026	0.555	632147
	Senegal_Fulani_Linguere	Europe_TSI	Europe_SpainHuelva	0.060341	0.000429	140.804	624785
	Senegal_Fulani_Linguere	IvoryCoast_Yacouba	Europe_SpainHuelva	-4.1e-05	0.000276	-0.147	631432
	Senegal_Fulani_Linguere	Europe_SpainHuelva	Benin_Bariba	0.000295	0.00026	1.134	632714
	Senegal_Fulani_Linguere	Lebanon_LebaneseDruze	Europe_SpainHuelva	0.056188	0.000431	130.433	624412
	Senegal_Fulani_Linguere	Europe_SpainHuelva	Chad_Sara	0.001675	0.000263	6.374	633684
	Senegal_Fulani_Linguere	Morocco_BerberFiguig	Europe_SpainHuelva	0.04449	0.000468	95.135	625234
	Senegal_Fulani_Linguere	Europe_SpainHuelva	Ethiopia_Oromo	0.029705	0.000347	85.643	629751
	Senegal_Fulani_Linguere	Mali_Bwa	Europe_SpainHuelva	-0.000335	0.00027	-1.243	631173
	Senegal_Fulani_Linguere	IvoryCoast_Ahizi	Europe_SpainHuelva	6.9e-05	0.000265	0.26	631702
	Senegal_Fulani_Linguere	Nigeria_Igbo	Europe_SpainHuelva	0.000507	0.000253	2.003	633850
	Senegal_Fulani_Linguere	Europe_SpainHuelva	Europe_CEU	0.061708	0.000428	144.161	624111
	Senegal_Fulani_Linguere	Gambia_GWD	Europe_SpainHuelva	-0.001041	0.000242	-4.299	633853
	Senegal_Fulani_Linguere	SierraLeone_MSL	Europe_SpainHuelva	-0.000487	0.000248	-1.965	633781
	Senegal_Fulani_Linguere	Europe_SpainHuelva	Europe_IBS	0.06048	0.000425	142.226	626030
	Senegal_Fulani_Linguere	Senegal_Bedik	Europe_SpainHuelva	-0.001346	0.000267	-5.035	631432
	Senegal_Fulani_Linguere	Europe_SpainHuelva	Ethiopia_Gumuz	0.008851	0.000321	27.589	629906
	Senegal_Fulani_Linguere	Europe_SpainHuelva	Ethiopia_Wolayta	0.025771	0.000342	75.32	629334
	Senegal_Fulani_Linguere	Europe_SpainHuelva	Europe_GBR	0.061852	0.000428	144.624	623896
	Senegal_Fulani_Linguere	Gambia_Wolof	Europe_SpainHuelva	-0.000784	0.000247	-3.178	633707
	Senegal_Fulani_Linguere	Lebanon_LebaneseChristian	Europe_SpainHuelva	0.0568	0.000431	131.938	624692
	Senegal_Fulani_Linguere	Gambia_Jola	Europe_SpainHuelva	-0.001407	0.000251	-5.598	633556
	Senegal_Fulani_Linguere	Europe_SpainHuelva	Chad_Toubou	0.014891	0.00031	48.032	632826
	Senegal_Fulani_Linguere	Ghana_GaAdangbe	Gambia_Mandinka	0.016512	0.000256	64.394	632906
	Senegal_Fulani_Linguere	Lebanon_LebaneseMuslim	Ghana_GaAdangbe	0.001148	0.000244	4.713	633870
	Senegal_Fulani_Linguere	Ghana_GaAdangbe	Benin_Yoruba	0.021516	0.000275	78.335	632190
	Senegal_Fulani_Linguere	Ghana_GaAdangbe	Chad_Laal	0.018641	0.000276	67.513	632407
	Senegal_Fulani_Linguere	Yemen_Yemeni	Ghana_GaAdangbe	0.001081	0.00025	4.331	632185
	Senegal_Fulani_Linguere	Sudan_Daju	Ghana_GaAdangbe	0.014833	0.00028	52.962	632834
	Senegal_Fulani_Linguere	Sudan_Nubian	Ghana_GaAdangbe	0.006772	0.000244	27.742	633463
	Senegal_Fulani_Linguere	Sudan_NubaKoalib	Ghana_GaAdangbe	0.015972	0.000283	56.471	632586
	Senegal_Fulani_Linguere	Ghana_GaAdangbe	BurkinaFaso_Gurmantche	0.02061	0.000277	74.417	632177
	Senegal_Fulani_Linguere	Sudan_Zaghawa	Ghana_GaAdangbe	0.01422	0.00027	52.667	632950
	Senegal_Fulani_Linguere	Ghana_GaAdangbe	Benin_Fon	0.021563	0.000274	78.777	632162
	Senegal_Fulani_Linguere	Ghana_GaAdangbe	Europe_TSI	0.000455	0.000248	1.834	633885
	Senegal_Fulani_Linguere	IvoryCoast_Yacouba	Ghana_GaAdangbe	0.020996	0.000282	74.537	632144
	Senegal_Fulani_Linguere	Ghana_GaAdangbe	Benin_Bariba	0.020748	0.000273	76.011	632260
	Senegal_Fulani_Linguere	Lebanon_LebaneseDruze	Ghana_GaAdangbe	0.000923	0.000251	3.682	633819
	Senegal_Fulani_Linguere	Ghana_GaAdangbe	Chad_Sara	0.019718	0.000271	72.825	632650
	Senegal_Fulani_Linguere	Morocco_BerberFiguig	Ghana_GaAdangbe	0.001111	0.000262	4.241	633316
	Senegal_Fulani_Linguere	Ghana_GaAdangbe	Ethiopia_Oromo	0.007688	0.000238	32.249	633639
	Senegal_Fulani_Linguere	Mali_Bwa	Ghana_GaAdangbe	0.020138	0.000282	71.466	632149
	Senegal_Fulani_Linguere	IvoryCoast_Ahizi	Ghana_GaAdangbe	0.021399	0.000286	74.815	632126
	Senegal_Fulani_Linguere	Nigeria_Igbo	Ghana_GaAdangbe	0.021252	0.000271	78.488	632572
	Senegal_Fulani_Linguere	Ghana_GaAdangbe	Europe_CEU	0.000792	0.000248	3.193	633881
	Senegal_Fulani_Linguere	Ghana_GaAdangbe	Gambia_GWD	0.01645	0.000254	64.659	633038
	Senegal_Fulani_Linguere	SierraLeone_MSL	Ghana_GaAdangbe	0.019791	0.000268	73.93	632598
	Senegal_Fulani_Linguere	Ghana_GaAdangbe	Europe_IBS	0.000387	0.000245	1.578	633891
	Senegal_Fulani_Linguere	Senegal_Bedik	Ghana_GaAdangbe	0.016746	0.000273	61.261	632288
	Senegal_Fulani_Linguere	Ghana_GaAdangbe	Ethiopia_Gumuz	0.015531	0.000273	56.855	632549
	Senegal_Fulani_Linguere	Ghana_GaAdangbe	Ethiopia_Wolayta	0.009059	0.000235	38.47	633505
	Senegal_Fulani_Linguere	Ghana_GaAdangbe	Europe_GBR	0.000823	0.000247	3.339	633872
	Senegal_Fulani_Linguere	Ghana_GaAdangbe	Gambia_Wolof	0.015384	0.000253	60.858	633007
	Senegal_Fulani_Linguere	Lebanon_LebaneseChristian	Ghana_GaAdangbe	0.000638	0.000247	2.581	633860
	Senegal_Fulani_Linguere	Ghana_GaAdangbe	Gambia_Jola	0.016515	0.000261	63.3	632626
	Senegal_Fulani_Linguere	Ghana_GaAdangbe	Chad_Toubou	0.01117	0.000242	46.218	633608
	Senegal_Fulani_Linguere	Lebanon_LebaneseMuslim	Gambia_Mandinka	-0.000189	0.000242	-0.781	633810
	Senegal_Fulani_Linguere	Gambia_Mandinka	Benin_Yoruba	0.016682	0.000263	63.359	632473
	Senegal_Fulani_Linguere	Gambia_Mandinka	Chad_Laal	0.015306	0.000267	57.304	632575
	Senegal_Fulani_Linguere	Yemen_Yemeni	Gambia_Mandinka	-0.000281	0.000246	-1.141	632101
	Senegal_Fulani_Linguere	Sudan_Daju	Gambia_Mandinka	0.012334	0.000271	45.551	632872
	Senegal_Fulani_Linguere	Sudan_Nubian	Gambia_Mandinka	0.004997	0.00024	20.811	633422
	Senegal_Fulani_Linguere	Sudan_NubaKoalib	Gambia_Mandinka	0.013464	0.000275	48.92	632648
	Senegal_Fulani_Linguere	Gambia_Mandinka	BurkinaFaso_Gurmantche	0.016469	0.000267	61.657	632358
	Senegal_Fulani_Linguere	Sudan_Zaghawa	Gambia_Mandinka	0.011886	0.000262	45.391	632955
	Senegal_Fulani_Linguere	Gambia_Mandinka	Benin_Fon	0.016572	0.000262	63.227	632442
	Senegal_Fulani_Linguere	Gambia_Mandinka	Europe_TSI	-0.000851	0.000244	-3.488	633831
	Senegal_Fulani_Linguere	IvoryCoast_Yacouba	Gambia_Mandinka	0.016982	0.00027	62.871	632339
	Senegal_Fulani_Linguere	Gambia_Mandinka	Benin_Bariba	0.016502	0.000266	62.147	632511
	Senegal_Fulani_Linguere	Lebanon_LebaneseDruze	Gambia_Mandinka	-0.000421	0.000246	-1.713	633743
	Senegal_Fulani_Linguere	Gambia_Mandinka	Chad_Sara	0.015883	0.000261	60.915	632866
	Senegal_Fulani_Linguere	Morocco_BerberFiguig	Gambia_Mandinka	3.2e-05	0.000264	0.122	633236
	Senegal_Fulani_Linguere	Gambia_Mandinka	Ethiopia_Oromo	0.005771	0.000233	24.82	633602
	Senegal_Fulani_Linguere	Mali_Bwa	Gambia_Mandinka	0.016564	0.000274	60.388	632308
	Senegal_Fulani_Linguere	IvoryCoast_Ahizi	Gambia_Mandinka	0.016759	0.000275	60.926	632353
	Senegal_Fulani_Linguere	Nigeria_Igbo	Gambia_Mandinka	0.016493	0.00026	63.458	632861
	Senegal_Fulani_Linguere	Gambia_Mandinka	Europe_CEU	-0.000543	0.000245	-2.217	633823
	Senegal_Fulani_Linguere	Gambia_Mandinka	Gambia_GWD	0.01681	0.000254	66.155	633003
	Senegal_Fulani_Linguere	SierraLeone_MSL	Gambia_Mandinka	0.017061	0.000261	65.295	632770
	Senegal_Fulani_Linguere	Gambia_Mandinka	Europe_IBS	-0.00088	0.000242	-3.642	633841
	Senegal_Fulani_Linguere	Senegal_Bedik	Gambia_Mandinka	0.016912	0.00027	62.614	632317
	Senegal_Fulani_Linguere	Gambia_Mandinka	Ethiopia_Gumuz	0.012926	0.000267	48.374	632670
	Senegal_Fulani_Linguere	Gambia_Mandinka	Ethiopia_Wolayta	0.00695	0.000235	29.536	633465
	Senegal_Fulani_Linguere	Gambia_Mandinka	Europe_GBR	-0.0005	0.000244	-2.055	633806
	Senegal_Fulani_Linguere	Gambia_Wolof	Gambia_Mandinka	0.015901	0.000253	62.778	632990
	Senegal_Fulani_Linguere	Lebanon_LebaneseChristian	Gambia_Mandinka	-0.000665	0.000243	-2.737	633802
	Senegal_Fulani_Linguere	Gambia_Mandinka	Gambia_Jola	0.017808	0.000262	67.947	632574
	Senegal_Fulani_Linguere	Gambia_Mandinka	Chad_Toubou	0.009146	0.000236	38.701	633584
	Senegal_Fulani_Linguere	Lebanon_LebaneseMuslim	Benin_Yoruba	0.001016	0.000259	3.924	632799
	Senegal_Fulani_Linguere	Lebanon_LebaneseMuslim	Chad_Laal	0.003657	0.000274	13.336	632320
	Senegal_Fulani_Linguere	Yemen_Yemeni	Lebanon_LebaneseMuslim	0.054533	0.000426	127.906	624254
	Senegal_Fulani_Linguere	Sudan_Daju	Lebanon_LebaneseMuslim	0.011144	0.000319	34.968	630615
	Senegal_Fulani_Linguere	Sudan_Nubian	Lebanon_LebaneseMuslim	0.034189	0.000397	86.183	628146
	Senegal_Fulani_Linguere	Sudan_NubaKoalib	Lebanon_LebaneseMuslim	0.008065	0.000306	26.357	630846
	Senegal_Fulani_Linguere	Lebanon_LebaneseMuslim	BurkinaFaso_Gurmantche	0.00098	0.000267	3.667	631706
	Senegal_Fulani_Linguere	Sudan_Zaghawa	Lebanon_LebaneseMuslim	0.010391	0.000324	32.083	631048
	Senegal_Fulani_Linguere	Lebanon_LebaneseMuslim	Benin_Fon	0.000944	0.000256	3.695	632315
	Senegal_Fulani_Linguere	Lebanon_LebaneseMuslim	Europe_TSI	0.057629	0.000422	136.576	625548
	Senegal_Fulani_Linguere	Lebanon_LebaneseMuslim	IvoryCoast_Yacouba	0.000627	0.000268	2.343	631715
	Senegal_Fulani_Linguere	Lebanon_LebaneseMuslim	Benin_Bariba	0.001066	0.000256	4.167	632838
	Senegal_Fulani_Linguere	Lebanon_LebaneseMuslim	Lebanon_LebaneseDruze	0.057436	0.000435	132.123	625115
	Senegal_Fulani_Linguere	Lebanon_LebaneseMuslim	Chad_Sara	0.002556	0.000261	9.777	633692
	Senegal_Fulani_Linguere	Morocco_BerberFiguig	Lebanon_LebaneseMuslim	0.043476	0.000459	94.801	626327
	Senegal_Fulani_Linguere	Lebanon_LebaneseMuslim	Ethiopia_Oromo	0.031776	0.000346	91.94	629896
	Senegal_Fulani_Linguere	Mali_Bwa	Lebanon_LebaneseMuslim	0.000418	0.000265	1.58	631472
	Senegal_Fulani_Linguere	Lebanon_LebaneseMuslim	IvoryCoast_Ahizi	0.000813	0.000263	3.096	631891
	Senegal_Fulani_Linguere	Nigeria_Igbo	Lebanon_LebaneseMuslim	0.001303	0.00025	5.208	633858
	Senegal_Fulani_Linguere	Lebanon_LebaneseMuslim	Europe_CEU	0.056527	0.000419	134.948	625096
	Senegal_Fulani_Linguere	Lebanon_LebaneseMuslim	Gambia_GWD	-0.000361	0.00024	-1.504	633865
	Senegal_Fulani_Linguere	SierraLeone_MSL	Lebanon_LebaneseMuslim	0.000271	0.000246	1.101	633797
	Senegal_Fulani_Linguere	Lebanon_LebaneseMuslim	Europe_IBS	0.055867	0.000416	134.179	626676
	Senegal_Fulani_Linguere	Senegal_Bedik	Lebanon_LebaneseMuslim	-0.000679	0.000262	-2.587	631722
	Senegal_Fulani_Linguere	Lebanon_LebaneseMuslim	Ethiopia_Gumuz	0.010041	0.000325	30.876	630114
	Senegal_Fulani_Linguere	Lebanon_LebaneseMuslim	Ethiopia_Wolayta	0.027619	0.000344	80.176	629552
	Senegal_Fulani_Linguere	Lebanon_LebaneseMuslim	Europe_GBR	0.056538	0.00042	134.638	624927
	Senegal_Fulani_Linguere	Lebanon_LebaneseMuslim	Gambia_Wolof	-0.000154	0.000243	-0.634	633730
	Senegal_Fulani_Linguere	Lebanon_LebaneseMuslim	Lebanon_LebaneseChristian	0.058331	0.000431	135.401	625309
	Senegal_Fulani_Linguere	Lebanon_LebaneseMuslim	Gambia_Jola	-0.000717	0.000248	-2.888	633605
	Senegal_Fulani_Linguere	Lebanon_LebaneseMuslim	Chad_Toubou	0.015479	0.000307	50.347	632854
	Senegal_Fulani_Linguere	Chad_Laal	Benin_Yoruba	0.019131	0.000289	66.239	630719
	Senegal_Fulani_Linguere	Yemen_Yemeni	Benin_Yoruba	0.001011	0.000265	3.81	630789
	Senegal_Fulani_Linguere	Sudan_Daju	Benin_Yoruba	0.015221	0.000296	51.405	631087
	Senegal_Fulani_Linguere	Sudan_Nubian	Benin_Yoruba	0.006965	0.000253	27.55	631954
	Senegal_Fulani_Linguere	Sudan_NubaKoalib	Benin_Yoruba	0.016335	0.000297	54.923	630780
	Senegal_Fulani_Linguere	BurkinaFaso_Gurmantche	Benin_Yoruba	0.02099	0.000286	73.286	629771
	Senegal_Fulani_Linguere	Sudan_Zaghawa	Benin_Yoruba	0.014643	0.000286	51.231	631483
	Senegal_Fulani_Linguere	Benin_Yoruba	Benin_Fon	0.022008	0.000291	75.654	630108
	Senegal_Fulani_Linguere	Europe_TSI	Benin_Yoruba	0.000273	0.000263	1.04	632860
	Senegal_Fulani_Linguere	IvoryCoast_Yacouba	Benin_Yoruba	0.020801	0.00029	71.76	629861
	Senegal_Fulani_Linguere	Benin_Yoruba	Benin_Bariba	0.021351	0.000284	75.191	630577
	Senegal_Fulani_Linguere	Lebanon_LebaneseDruze	Benin_Yoruba	0.000713	0.000266	2.677	632525
	Senegal_Fulani_Linguere	Chad_Sara	Benin_Yoruba	0.020187	0.00028	72.156	631969
	Senegal_Fulani_Linguere	Morocco_BerberFiguig	Benin_Yoruba	0.001074	0.000283	3.792	631164
	Senegal_Fulani_Linguere	Ethiopia_Oromo	Benin_Yoruba	0.007733	0.000251	30.828	632715
	Senegal_Fulani_Linguere	Mali_Bwa	Benin_Yoruba	0.020344	0.000293	69.409	629709
	Senegal_Fulani_Linguere	IvoryCoast_Ahizi	Benin_Yoruba	0.021058	0.000292	72.074	629938
	Senegal_Fulani_Linguere	Nigeria_Igbo	Benin_Yoruba	0.022016	0.000278	79.081	632064
	Senegal_Fulani_Linguere	Europe_CEU	Benin_Yoruba	0.00061	0.000262	2.327	632744
	Senegal_Fulani_Linguere	Gambia_GWD	Benin_Yoruba	0.016607	0.000262	63.276	632684
	Senegal_Fulani_Linguere	SierraLeone_MSL	Benin_Yoruba	0.019685	0.000274	71.915	632025
	Senegal_Fulani_Linguere	Europe_IBS	Benin_Yoruba	0.000217	0.00026	0.832	632973
	Senegal_Fulani_Linguere	Senegal_Bedik	Benin_Yoruba	0.016914	0.000285	59.28	630162
	Senegal_Fulani_Linguere	Ethiopia_Gumuz	Benin_Yoruba	0.015822	0.000289	54.762	630656
	Senegal_Fulani_Linguere	Ethiopia_Wolayta	Benin_Yoruba	0.00913	0.000248	36.819	632417
	Senegal_Fulani_Linguere	Europe_GBR	Benin_Yoruba	0.000638	0.000261	2.449	632695
	Senegal_Fulani_Linguere	Gambia_Wolof	Benin_Yoruba	0.015562	0.000262	59.391	632509
	Senegal_Fulani_Linguere	Lebanon_LebaneseChristian	Benin_Yoruba	0.000476	0.000261	1.824	632762
	Senegal_Fulani_Linguere	Gambia_Jola	Benin_Yoruba	0.016678	0.000267	62.398	631836
	Senegal_Fulani_Linguere	Chad_Toubou	Benin_Yoruba	0.011475	0.000256	44.748	633125
	Senegal_Fulani_Linguere	Yemen_Yemeni	Chad_Laal	0.003676	0.000276	13.304	630215
	Senegal_Fulani_Linguere	Sudan_Daju	Chad_Laal	0.023706	0.000324	73.191	630378
	Senegal_Fulani_Linguere	Sudan_Nubian	Chad_Laal	0.012674	0.000286	44.253	631283
	Senegal_Fulani_Linguere	Sudan_NubaKoalib	Chad_Laal	0.025998	0.00033	78.727	630025
	Senegal_Fulani_Linguere	Chad_Laal	BurkinaFaso_Gurmantche	0.018622	0.000295	63.107	629918
	Senegal_Fulani_Linguere	Sudan_Zaghawa	Chad_Laal	0.024051	0.000327	73.608	630766
	Senegal_Fulani_Linguere	Chad_Laal	Benin_Fon	0.01886	0.000285	66.167	630394
	Senegal_Fulani_Linguere	Europe_TSI	Chad_Laal	0.002718	0.000277	9.817	632379
	Senegal_Fulani_Linguere	IvoryCoast_Yacouba	Chad_Laal	0.018313	0.000291	62.949	629978
	Senegal_Fulani_Linguere	Chad_Laal	Benin_Bariba	0.018941	0.000285	66.562	630753
	Senegal_Fulani_Linguere	Lebanon_LebaneseDruze	Chad_Laal	0.003337	0.000281	11.856	632028
	Senegal_Fulani_Linguere	Chad_Sara	Chad_Laal	0.023066	0.000295	78.11	631927
	Senegal_Fulani_Linguere	Morocco_BerberFiguig	Chad_Laal	0.003451	0.000298	11.571	630691
	Senegal_Fulani_Linguere	Ethiopia_Oromo	Chad_Laal	0.012936	0.000276	46.846	632172
	Senegal_Fulani_Linguere	Mali_Bwa	Chad_Laal	0.018172	0.000292	62.272	629740
	Senegal_Fulani_Linguere	IvoryCoast_Ahizi	Chad_Laal	0.018559	0.000296	62.7	630073
	Senegal_Fulani_Linguere	Nigeria_Igbo	Chad_Laal	0.01938	0.000284	68.303	632269
	Senegal_Fulani_Linguere	Europe_CEU	Chad_Laal	0.002927	0.000278	10.532	632272
	Senegal_Fulani_Linguere	Gambia_GWD	Chad_Laal	0.015281	0.000267	57.314	632757
	Senegal_Fulani_Linguere	SierraLeone_MSL	Chad_Laal	0.017394	0.000277	62.709	632221
	Senegal_Fulani_Linguere	Europe_IBS	Chad_Laal	0.002574	0.000275	9.355	632619
	Senegal_Fulani_Linguere	Senegal_Bedik	Chad_Laal	0.015465	0.000288	53.646	630129
	Senegal_Fulani_Linguere	Ethiopia_Gumuz	Chad_Laal	0.023235	0.00032	72.516	629943
	Senegal_Fulani_Linguere	Ethiopia_Wolayta	Chad_Laal	0.014318	0.000273	52.482	631838
	Senegal_Fulani_Linguere	Europe_GBR	Chad_Laal	0.002996	0.000277	10.805	632213
	Senegal_Fulani_Linguere	Gambia_Wolof	Chad_Laal	0.014442	0.000264	54.648	632580
	Senegal_Fulani_Linguere	Lebanon_LebaneseChristian	Chad_Laal	0.003049	0.000276	11.028	632253
	Senegal_Fulani_Linguere	Gambia_Jola	Chad_Laal	0.015463	0.000273	56.6	631936
	Senegal_Fulani_Linguere	Chad_Toubou	Chad_Laal	0.017925	0.000281	63.69	632806
	Senegal_Fulani_Linguere	Yemen_Yemeni	Sudan_Daju	0.011611	0.000318	36.469	628163
	Senegal_Fulani_Linguere	Yemen_Yemeni	Sudan_Nubian	0.035302	0.000403	87.685	625533
	Senegal_Fulani_Linguere	Yemen_Yemeni	Sudan_NubaKoalib	0.008498	0.000312	27.277	628491
	Senegal_Fulani_Linguere	Yemen_Yemeni	BurkinaFaso_Gurmantche	0.000958	0.000276	3.473	629350
	Senegal_Fulani_Linguere	Yemen_Yemeni	Sudan_Zaghawa	0.010951	0.000322	34.005	628773
	Senegal_Fulani_Linguere	Yemen_Yemeni	Benin_Fon	0.000902	0.00026	3.465	630167
	Senegal_Fulani_Linguere	Yemen_Yemeni	Europe_TSI	0.054256	0.000422	128.65	623633
	Senegal_Fulani_Linguere	Yemen_Yemeni	IvoryCoast_Yacouba	0.000638	0.000272	2.344	629365
	Senegal_Fulani_Linguere	Yemen_Yemeni	Benin_Bariba	0.001034	0.000266	3.891	630830
	Senegal_Fulani_Linguere	Yemen_Yemeni	Lebanon_LebaneseDruze	0.055285	0.000432	127.902	622782
	Senegal_Fulani_Linguere	Yemen_Yemeni	Chad_Sara	0.002609	0.000264	9.88	631973
	Senegal_Fulani_Linguere	Yemen_Yemeni	Morocco_BerberFiguig	0.042838	0.000461	92.878	623068
	Senegal_Fulani_Linguere	Yemen_Yemeni	Ethiopia_Oromo	0.03378	0.000353	95.809	627698
	Senegal_Fulani_Linguere	Yemen_Yemeni	Mali_Bwa	0.000292	0.000273	1.068	629059
	Senegal_Fulani_Linguere	Yemen_Yemeni	IvoryCoast_Ahizi	0.000665	0.000269	2.475	629668
	Senegal_Fulani_Linguere	Yemen_Yemeni	Nigeria_Igbo	0.001255	0.000256	4.906	632191
	Senegal_Fulani_Linguere	Yemen_Yemeni	Europe_CEU	0.052441	0.000423	123.874	623082
	Senegal_Fulani_Linguere	Yemen_Yemeni	Gambia_GWD	-0.000468	0.000247	-1.898	632194
	Senegal_Fulani_Linguere	Yemen_Yemeni	SierraLeone_MSL	0.000228	0.000252	0.906	632087
	Senegal_Fulani_Linguere	Yemen_Yemeni	Europe_IBS	0.052459	0.000418	125.592	624928
	Senegal_Fulani_Linguere	Yemen_Yemeni	Senegal_Bedik	-0.000788	0.00027	-2.92	629401
	Senegal_Fulani_Linguere	Yemen_Yemeni	Ethiopia_Gumuz	0.010498	0.000329	31.889	627640
	Senegal_Fulani_Linguere	Yemen_Yemeni	Ethiopia_Wolayta	0.029442	0.000352	83.577	627194
	Senegal_Fulani_Linguere	Yemen_Yemeni	Europe_GBR	0.052385	0.000421	124.551	622872
	Senegal_Fulani_Linguere	Yemen_Yemeni	Gambia_Wolof	-0.00026	0.000251	-1.036	632023
	Senegal_Fulani_Linguere	Yemen_Yemeni	Lebanon_LebaneseChristian	0.056524	0.000432	130.899	623179
	Senegal_Fulani_Linguere	Yemen_Yemeni	Gambia_Jola	-0.000822	0.000255	-3.226	631785
	Senegal_Fulani_Linguere	Yemen_Yemeni	Chad_Toubou	0.01603	0.000306	52.374	631062
	Senegal_Fulani_Linguere	Sudan_Nubian	Sudan_Daju	0.020331	0.000311	65.449	629403
	Senegal_Fulani_Linguere	Sudan_NubaKoalib	Sudan_Daju	0.033026	0.000361	91.462	628882
	Senegal_Fulani_Linguere	Sudan_Daju	BurkinaFaso_Gurmantche	0.014978	0.000305	49.14	630112
	Senegal_Fulani_Linguere	Sudan_Zaghawa	Sudan_Daju	0.031069	0.000361	86.114	629626
	Senegal_Fulani_Linguere	Sudan_Daju	Benin_Fon	0.015007	0.000289	51.913	630659
	Senegal_Fulani_Linguere	Sudan_Daju	Europe_TSI	0.010194	0.00032	31.858	630556
	Senegal_Fulani_Linguere	Sudan_Daju	IvoryCoast_Yacouba	0.014385	0.000301	47.769	630090
	Senegal_Fulani_Linguere	Sudan_Daju	Benin_Bariba	0.01506	0.000289	52.06	631183
	Senegal_Fulani_Linguere	Sudan_Daju	Lebanon_LebaneseDruze	0.011041	0.000326	33.862	629977
	Senegal_Fulani_Linguere	Sudan_Daju	Chad_Sara	0.02019	0.000298	67.707	632405
	Senegal_Fulani_Linguere	Sudan_Daju	Morocco_BerberFiguig	0.009773	0.000332	29.42	628650
	Senegal_Fulani_Linguere	Sudan_Daju	Ethiopia_Oromo	0.019916	0.000304	65.606	630895
	Senegal_Fulani_Linguere	Sudan_Daju	Mali_Bwa	0.014536	0.000295	49.325	629788
	Senegal_Fulani_Linguere	Sudan_Daju	IvoryCoast_Ahizi	0.014549	0.000296	49.087	630290
	Senegal_Fulani_Linguere	Sudan_Daju	Nigeria_Igbo	0.015378	0.000285	53.906	632729
	Senegal_Fulani_Linguere	Sudan_Daju	Europe_CEU	0.010135	0.000318	31.887	630390
	Senegal_Fulani_Linguere	Sudan_Daju	Gambia_GWD	0.012241	0.000268	45.658	633044
	Senegal_Fulani_Linguere	Sudan_Daju	SierraLeone_MSL	0.013644	0.00028	48.765	632629
	Senegal_Fulani_Linguere	Sudan_Daju	Europe_IBS	0.009856	0.000315	31.289	630995
	Senegal_Fulani_Linguere	Sudan_Daju	Senegal_Bedik	0.012378	0.000297	41.65	630180
	Senegal_Fulani_Linguere	Sudan_Daju	Ethiopia_Gumuz	0.028211	0.000355	79.534	628954
	Senegal_Fulani_Linguere	Sudan_Daju	Ethiopia_Wolayta	0.020392	0.000298	68.445	630405
	Senegal_Fulani_Linguere	Sudan_Daju	Europe_GBR	0.010212	0.000321	31.77	630255
	Senegal_Fulani_Linguere	Sudan_Daju	Gambia_Wolof	0.011726	0.000267	43.996	632827
	Senegal_Fulani_Linguere	Sudan_Daju	Lebanon_LebaneseChristian	0.010849	0.000327	33.209	630333
	Senegal_Fulani_Linguere	Sudan_Daju	Gambia_Jola	0.012339	0.000279	44.274	632266
	Senegal_Fulani_Linguere	Sudan_Daju	Chad_Toubou	0.023087	0.000302	76.553	632440
	Senegal_Fulani_Linguere	Sudan_Nubian	Sudan_NubaKoalib	0.02029	0.000311	65.198	629432
	Senegal_Fulani_Linguere	Sudan_Nubian	BurkinaFaso_Gurmantche	0.006735	0.000264	25.482	630696
	Senegal_Fulani_Linguere	Sudan_Zaghawa	Sudan_Nubian	0.021194	0.000317	66.959	629756
	Senegal_Fulani_Linguere	Sudan_Nubian	Benin_Fon	0.006684	0.000254	26.281	631421
	Senegal_Fulani_Linguere	Sudan_Nubian	Europe_TSI	0.033816	0.000401	84.3	627901
	Senegal_Fulani_Linguere	Sudan_Nubian	IvoryCoast_Yacouba	0.006308	0.000267	23.62	630754
	Senegal_Fulani_Linguere	Sudan_Nubian	Benin_Bariba	0.006961	0.000254	27.387	632008
	Senegal_Fulani_Linguere	Sudan_Nubian	Lebanon_LebaneseDruze	0.034639	0.000403	85.999	627135
	Senegal_Fulani_Linguere	Sudan_Nubian	Chad_Sara	0.010171	0.000263	38.631	633176
	Senegal_Fulani_Linguere	Sudan_Nubian	Morocco_BerberFiguig	0.028385	0.000407	69.66	626411
	Senegal_Fulani_Linguere	Sudan_Nubian	Ethiopia_Oromo	0.028133	0.000319	88.229	629720
	Senegal_Fulani_Linguere	Sudan_Nubian	Mali_Bwa	0.006188	0.000265	23.386	630411
	Senegal_Fulani_Linguere	Sudan_Nubian	IvoryCoast_Ahizi	0.00643	0.000258	24.968	631005
	Senegal_Fulani_Linguere	Sudan_Nubian	Nigeria_Igbo	0.007124	0.000251	28.431	633435
	Senegal_Fulani_Linguere	Sudan_Nubian	Europe_CEU	0.032775	0.000394	83.187	627584
	Senegal_Fulani_Linguere	Sudan_Nubian	Gambia_GWD	0.004912	0.000237	20.73	633549
	Senegal_Fulani_Linguere	Sudan_Nubian	SierraLeone_MSL	0.00571	0.000244	23.403	633356
	Senegal_Fulani_Linguere	Sudan_Nubian	Europe_IBS	0.032801	0.000394	83.345	628728
	Senegal_Fulani_Linguere	Sudan_Nubian	Senegal_Bedik	0.004723	0.000261	18.118	630720
	Senegal_Fulani_Linguere	Sudan_Nubian	Ethiopia_Gumuz	0.019732	0.000321	61.438	628985
	Senegal_Fulani_Linguere	Sudan_Nubian	Ethiopia_Wolayta	0.026242	0.000317	82.692	629318
	Senegal_Fulani_Linguere	Sudan_Nubian	Europe_GBR	0.032768	0.000396	82.851	627410
	Senegal_Fulani_Linguere	Sudan_Nubian	Gambia_Wolof	0.004897	0.000241	20.318	633329
	Senegal_Fulani_Linguere	Sudan_Nubian	Lebanon_LebaneseChristian	0.035117	0.000403	87.115	627553
	Senegal_Fulani_Linguere	Sudan_Nubian	Gambia_Jola	0.004706	0.000245	19.183	633009
	Senegal_Fulani_Linguere	Sudan_Nubian	Chad_Toubou	0.02057	0.000296	69.572	632414
	Senegal_Fulani_Linguere	Sudan_NubaKoalib	BurkinaFaso_Gurmantche	0.016086	0.000308	52.158	629740
	Senegal_Fulani_Linguere	Sudan_Zaghawa	Sudan_NubaKoalib	0.033262	0.000358	92.786	629430
	Senegal_Fulani_Linguere	Sudan_NubaKoalib	Benin_Fon	0.015997	0.000296	54.115	630262
	Senegal_Fulani_Linguere	Sudan_NubaKoalib	Europe_TSI	0.00706	0.000312	22.661	630846
	Senegal_Fulani_Linguere	Sudan_NubaKoalib	IvoryCoast_Yacouba	0.015544	0.000299	51.94	629725
	Senegal_Fulani_Linguere	Sudan_NubaKoalib	Benin_Bariba	0.016368	0.000294	55.584	630854
	Senegal_Fulani_Linguere	Sudan_NubaKoalib	Lebanon_LebaneseDruze	0.007763	0.000311	24.977	630321
	Senegal_Fulani_Linguere	Sudan_NubaKoalib	Chad_Sara	0.022056	0.000303	72.903	632074
	Senegal_Fulani_Linguere	Sudan_NubaKoalib	Morocco_BerberFiguig	0.007493	0.000327	22.885	628954
	Senegal_Fulani_Linguere	Sudan_NubaKoalib	Ethiopia_Oromo	0.020302	0.000301	67.34	630875
	Senegal_Fulani_Linguere	Sudan_NubaKoalib	Mali_Bwa	0.015657	0.000306	51.24	629486
	Senegal_Fulani_Linguere	Sudan_NubaKoalib	IvoryCoast_Ahizi	0.015706	0.000296	53.066	629996
	Senegal_Fulani_Linguere	Sudan_NubaKoalib	Nigeria_Igbo	0.01662	0.000288	57.697	632452
	Senegal_Fulani_Linguere	Sudan_NubaKoalib	Europe_CEU	0.007226	0.000316	22.855	630682
	Senegal_Fulani_Linguere	Sudan_NubaKoalib	Gambia_GWD	0.013337	0.000275	48.564	632850
	Senegal_Fulani_Linguere	Sudan_NubaKoalib	SierraLeone_MSL	0.014769	0.000281	52.606	632373
	Senegal_Fulani_Linguere	Sudan_NubaKoalib	Europe_IBS	0.006852	0.00031	22.074	631253
	Senegal_Fulani_Linguere	Sudan_NubaKoalib	Senegal_Bedik	0.013424	0.000303	44.33	629824
	Senegal_Fulani_Linguere	Sudan_NubaKoalib	Ethiopia_Gumuz	0.03343	0.000358	93.272	628343
	Senegal_Fulani_Linguere	Sudan_NubaKoalib	Ethiopia_Wolayta	0.021679	0.000302	71.785	630378
	Senegal_Fulani_Linguere	Sudan_NubaKoalib	Europe_GBR	0.007254	0.000315	23.048	630576
	Senegal_Fulani_Linguere	Sudan_NubaKoalib	Gambia_Wolof	0.012819	0.000272	47.138	632627
	Senegal_Fulani_Linguere	Sudan_NubaKoalib	Lebanon_LebaneseChristian	0.007507	0.000315	23.814	630582
	Senegal_Fulani_Linguere	Sudan_NubaKoalib	Gambia_Jola	0.013539	0.000286	47.355	631983
	Senegal_Fulani_Linguere	Sudan_NubaKoalib	Chad_Toubou	0.024371	0.000308	79.091	632441
	Senegal_Fulani_Linguere	Sudan_Zaghawa	BurkinaFaso_Gurmantche	0.014487	0.000298	48.654	630593
	Senegal_Fulani_Linguere	BurkinaFaso_Gurmantche	Benin_Fon	0.020772	0.000287	72.351	629260
	Senegal_Fulani_Linguere	Europe_TSI	BurkinaFaso_Gurmantche	0.000247	0.000271	0.911	631695
	Senegal_Fulani_Linguere	IvoryCoast_Yacouba	BurkinaFaso_Gurmantche	0.020202	0.0003	67.418	628743
	Senegal_Fulani_Linguere	BurkinaFaso_Gurmantche	Benin_Bariba	0.02055	0.000288	71.242	629953
	Senegal_Fulani_Linguere	Lebanon_LebaneseDruze	BurkinaFaso_Gurmantche	0.000718	0.000275	2.61	631162
	Senegal_Fulani_Linguere	Chad_Sara	BurkinaFaso_Gurmantche	0.019531	0.000283	69.108	631855
	Senegal_Fulani_Linguere	Morocco_BerberFiguig	BurkinaFaso_Gurmantche	0.001178	0.000287	4.102	629342
	Senegal_Fulani_Linguere	Ethiopia_Oromo	BurkinaFaso_Gurmantche	0.007528	0.00026	28.977	632026
	Senegal_Fulani_Linguere	Mali_Bwa	BurkinaFaso_Gurmantche	0.020177	0.000298	67.596	628404
	Senegal_Fulani_Linguere	IvoryCoast_Ahizi	BurkinaFaso_Gurmantche	0.020453	0.0003	68.26	628880
	Senegal_Fulani_Linguere	Nigeria_Igbo	BurkinaFaso_Gurmantche	0.020672	0.000283	73.058	632060
	Senegal_Fulani_Linguere	Europe_CEU	BurkinaFaso_Gurmantche	0.000552	0.000271	2.033	631520
	Senegal_Fulani_Linguere	Gambia_GWD	BurkinaFaso_Gurmantche	0.016425	0.000266	61.699	632613
	Senegal_Fulani_Linguere	SierraLeone_MSL	BurkinaFaso_Gurmantche	0.019217	0.000279	68.905	631957
	Senegal_Fulani_Linguere	Europe_IBS	BurkinaFaso_Gurmantche	0.000202	0.000268	0.754	631959
	Senegal_Fulani_Linguere	Senegal_Bedik	BurkinaFaso_Gurmantche	0.016673	0.000295	56.533	629036
	Senegal_Fulani_Linguere	Ethiopia_Gumuz	BurkinaFaso_Gurmantche	0.01529	0.000292	52.295	629515
	Senegal_Fulani_Linguere	Ethiopia_Wolayta	BurkinaFaso_Gurmantche	0.008862	0.00026	34.124	631581
	Senegal_Fulani_Linguere	Europe_GBR	BurkinaFaso_Gurmantche	0.000592	0.000268	2.212	631427
	Senegal_Fulani_Linguere	Gambia_Wolof	BurkinaFaso_Gurmantche	0.015523	0.000263	58.996	632322
	Senegal_Fulani_Linguere	Lebanon_LebaneseChristian	BurkinaFaso_Gurmantche	0.000488	0.00027	1.807	631499
	Senegal_Fulani_Linguere	Gambia_Jola	BurkinaFaso_Gurmantche	0.016507	0.000272	60.696	631549
	Senegal_Fulani_Linguere	Chad_Toubou	BurkinaFaso_Gurmantche	0.011402	0.000262	43.481	632828
	Senegal_Fulani_Linguere	Sudan_Zaghawa	Benin_Fon	0.014306	0.000281	50.88	631124
	Senegal_Fulani_Linguere	Sudan_Zaghawa	Europe_TSI	0.009451	0.000323	29.228	631043
	Senegal_Fulani_Linguere	Sudan_Zaghawa	IvoryCoast_Yacouba	0.013781	0.000287	48.089	630606
	Senegal_Fulani_Linguere	Sudan_Zaghawa	Benin_Bariba	0.014594	0.000283	51.51	631498
	Senegal_Fulani_Linguere	Sudan_Zaghawa	Lebanon_LebaneseDruze	0.010137	0.000329	30.781	630592
	Senegal_Fulani_Linguere	Sudan_Zaghawa	Chad_Sara	0.019938	0.000291	68.589	632578
	Senegal_Fulani_Linguere	Sudan_Zaghawa	Morocco_BerberFiguig	0.010241	0.000333	30.747	629293
	Senegal_Fulani_Linguere	Sudan_Zaghawa	Ethiopia_Oromo	0.019973	0.000305	65.45	631129
	Senegal_Fulani_Linguere	Sudan_Zaghawa	Mali_Bwa	0.013987	0.00029	48.26	630357
	Senegal_Fulani_Linguere	Sudan_Zaghawa	IvoryCoast_Ahizi	0.013915	0.000286	48.593	630746
	Senegal_Fulani_Linguere	Sudan_Zaghawa	Nigeria_Igbo	0.014772	0.000276	53.508	632898
	Senegal_Fulani_Linguere	Sudan_Zaghawa	Europe_CEU	0.009396	0.00032	29.38	630944
	Senegal_Fulani_Linguere	Sudan_Zaghawa	Gambia_GWD	0.011816	0.000262	45.073	633098
	Senegal_Fulani_Linguere	Sudan_Zaghawa	SierraLeone_MSL	0.012907	0.00027	47.873	632795
	Senegal_Fulani_Linguere	Sudan_Zaghawa	Europe_IBS	0.009277	0.00032	28.971	631434
	Senegal_Fulani_Linguere	Sudan_Zaghawa	Senegal_Bedik	0.011936	0.000287	41.616	630557
	Senegal_Fulani_Linguere	Sudan_Zaghawa	Ethiopia_Gumuz	0.027429	0.000349	78.506	629549
	Senegal_Fulani_Linguere	Sudan_Zaghawa	Ethiopia_Wolayta	0.020358	0.000305	66.761	630749
[truncated: 18,306 more rows]

## Sheet: S9-MALDER
	Table S9: Admixture times estimated using MALDER. For each Fulani population, we performed a multiple reference test using reference populations from various geographic locations, including the Senegalese Bedik and Nigerian Igbo for West Africa, Chad Toubou for Central Africa, Berber Asni for the Maghreb, Gumuz in Ethiopia for East Africa, as well as the randomly selected sample of 60 Fulani indi…
	Target population	reference A	reference B	P-value	Z-score	Admixture Time	null interval	AgeCalendarYear	Min	Max	reference A reference B
	Senegal_Halpularen	Senegal_Bedik	Nigeria_Igbo	0.03	2.16	226.67+/-66.94	1.00E-05+/-4.63E-06	-4550.43	-6491.69	-2609.17	Senegal_Bedik Nigeria_Igbo
	Guinea_Fulani	Senegal_Bedik	Nigeria_Igbo	0.0081	2.65	179.04+/-54.97	8.16E-06+/-3.08E-06	-3169.16	-4763.29	-1575.03	Senegal_Bedik Nigeria_Igbo
	Niger_Fulani_Abalak	Chad_Toubou	Ethiopia_Gumuz	0.004	2.88	157.25+/-40.97	1.66E-05+/-5.77E-06	-2537.25	-3725.38	-1349.12	Chad_Toubou Ethiopia_Gumuz
	Senegal_Fulani_Linguere	Senegal_Bedik	Nigeria_Igbo	0.045	2.01	153.33+/-54.8	4.13E-06+/-2.06E-06	-2423.57	-4012.77	-834.37	Senegal_Bedik Nigeria_Igbo
	Gambia_Fula	Senegal_Bedik	Nigeria_Igbo	0.0097	2.59	146.69+/-43.32	6.13E-06+/-2.37E-06	-2231.01	-3487.29	-974.73	Senegal_Bedik Nigeria_Igbo
	Guinea_Fulani	Senegal_Bedik	Ethiopia_Gumuz	0.0017	3.14	125.79+/-36.3	1.77E-05+/-5.64E-06	-1624.91	-2677.61	-572.21	Senegal_Bedik Ethiopia_Gumuz
	BurkinaFaso_Fulani_Banfora	Senegal_Bedik	Nigeria_Igbo	3e-05	4.17	122.46+/-24.43	5.62E-06+/-1.35E-06	-1528.34	-2236.81	-819.87	Senegal_Bedik Nigeria_Igbo
	Niger_Fulani_Ader	Senegal_Bedik	Ethiopia_Gumuz	2.1e-05	4.25	118.97+/-27.99	1.62E-05+/-3.74E-06	-1427.13	-2238.84	-615.42	Senegal_Bedik Ethiopia_Gumuz
	Cameroon_Fulani_Tcheboua	Nigeria_Igbo	Ethiopia_Gumuz	0.0074	2.68	116.59+/-37.88	1.13E-05+/-4.23E-06	-1358.11	-2456.63	-259.59	Nigeria_Igbo Ethiopia_Gumuz
	Niger_Fulani_Abalak	Senegal_Bedik	Ethiopia_Gumuz	0.036	2.09	109.05+/-52.09	1.54E-05+/-7.21E-06	-1139.45	-2650.06	371.16	Senegal_Bedik Ethiopia_Gumuz
	Mauritania_Fulani_Assaba	Senegal_Bedik	Ethiopia_Gumuz	0.015	2.44	108.37+/-41.18	1.58E-05+/-6.46E-06	-1119.73	-2313.95	74.49	Senegal_Bedik Ethiopia_Gumuz
	Mali_Fulani_InnerDelta	Chad_Toubou	Ethiopia_Gumuz	0.028	2.2	107.61+/-46.53	1.06E-05+/-4.82E-06	-1097.69	-2447.06	251.68	Chad_Toubou Ethiopia_Gumuz
	Cameroon_Fulani_Tcheboua	Senegal_Bedik	Ethiopia_Gumuz	0.0051	2.8	93.95+/-30.92	1.33E-05+/-4.76E-06	-701.55	-1598.23	195.13	Senegal_Bedik Ethiopia_Gumuz
	Mauritania_Fulani_Assaba	Nigeria_Igbo	Ethiopia_Gumuz	0.0024	3.04	93.63+/-24.51	9.77E-06+/-3.22E-06	-692.27	-1403.06	18.52	Nigeria_Igbo Ethiopia_Gumuz
	Niger_Fulani_Balatungur	Senegal_Bedik	Ethiopia_Gumuz	0.0012	3.23	91.52+/-27.6	1.32E-05+/-4.10E-06	-631.08	-1431.48	169.32	Senegal_Bedik Ethiopia_Gumuz
	Gambia_Fula	Nigeria_Igbo	Ethiopia_Gumuz	0.012	2.53	90.25+/-35.73	7.42E-06+/-2.71E-06	-594.25	-1630.42	441.92	Nigeria_Igbo Ethiopia_Gumuz
	BurkinaFaso_Fulani_Tindangou	Senegal_Bedik	Nigeria_Igbo	0.038	2.07	89.8+/-43.33	4.12E-06+/-1.90E-06	-581.2	-1837.77	675.37	Senegal_Bedik Nigeria_Igbo
	Chad_Fulani_Linia	Senegal_Bedik	Ethiopia_Gumuz	5.8e-06	4.53	88.78+/-19.58	1.53E-05+/-3.16E-06	-551.62	-1119.44	16.2	Senegal_Bedik Ethiopia_Gumuz
	BurkinaFaso_Fulani_Ziniare	Senegal_Bedik	Ethiopia_Gumuz	9.1e-10	6.12	87.41+/-11.93	1.34E-05+/-2.19E-06	-511.89	-857.86	-165.92	Senegal_Bedik Ethiopia_Gumuz
	Niger_Fulani_Ader	Nigeria_Igbo	Ethiopia_Gumuz	0.011	2.56	83.05+/-32.5	9.70E-06+/-3.19E-06	-385.45	-1327.95	557.05	Nigeria_Igbo Ethiopia_Gumuz
	BurkinaFaso_Fulani_Tindangou	Chad_Toubou	Ethiopia_Gumuz	4.5e-05	4.08	79.42+/-17.46	1.02E-05+/-2.49E-06	-280.18	-786.52	226.16	Chad_Toubou Ethiopia_Gumuz
	Niger_Fulani_Abalak	Senegal_Bedik	Nigeria_Igbo	0.029	2.19	78.93+/-27.57	2.73E-06+/-1.25E-06	-265.97	-1065.5	533.56	Senegal_Bedik Nigeria_Igbo
	Niger_Fulani_Balatungur	Nigeria_Igbo	Ethiopia_Gumuz	0.041	2.04	78.73+/-38.56	1.05E-05+/-4.71E-06	-260.17	-1378.41	858.07	Nigeria_Igbo Ethiopia_Gumuz
	BurkinaFaso_Fulani_Tindangou	Senegal_Bedik	Ethiopia_Gumuz	2.6e-05	4.21	77.45+/-18.4	1.39E-05+/-3.03E-06	-223.05	-756.65	310.55	Senegal_Bedik Ethiopia_Gumuz
	Mali_Fulani_Diafarabe	Senegal_Bedik	Ethiopia_Gumuz	0.0015	3.17	77.05+/-24.3	1.56E-05+/-4.51E-06	-211.45	-916.15	493.25	Senegal_Bedik Ethiopia_Gumuz
	Gambia_Fula	Chad_Toubou	Ethiopia_Gumuz	0.00056	3.45	77+/-22.31	5.51E-06+/-1.13E-06	-210	-856.99	436.99	Chad_Toubou Ethiopia_Gumuz
	Niger_Fulani_Ader	Senegal_Bedik	Chad_Toubou	1.1e-20	9.32	74.94+/-8.04	2.61E-05+/-2.04E-06	-150.26	-383.42	82.9	Senegal_Bedik Chad_Toubou
	Gambia_Fula	Selected_Fulani	Morocco_BerberAsni	3.1e-39	13.1	74.54+/-5.69	2.98E-05+/-2.05E-06	-138.66	-303.67	26.35	Selected_Fulani Morocco_BerberAsni
	Niger_Fulani_Abalak	Selected_Fulani	Morocco_BerberAsni	8e-21	9.36	73.18+/-7.82	6.28E-05+/-4.45E-06	-99.22	-326	127.56	Selected_Fulani Morocco_BerberAsni
	Chad_Fulani_Bongor	Nigeria_Igbo	Ethiopia_Gumuz	0.047	1.99	73.05+/-36.8	8.25E-06+/-3.92E-06	-95.45	-1162.65	971.75	Nigeria_Igbo Ethiopia_Gumuz
	Cameroon_Fulani_Tcheboua	Selected_Fulani	Morocco_BerberAsni	1.6e-46	14.32	73.03+/-5.1	6.00E-05+/-3.95E-06	-94.87	-242.77	53.03	Selected_Fulani Morocco_BerberAsni
	Cameroon_Fulani_Tcheboua	Senegal_Bedik	Chad_Toubou	3.1e-17	8.44	72.86+/-8.63	2.55E-05+/-2.35E-06	-89.94	-340.21	160.33	Senegal_Bedik Chad_Toubou
	BurkinaFaso_Fulani_Ziniare	Selected_Fulani	Morocco_BerberAsni	4.7e-80	18.95	71.52+/-3.78	5.61E-05+/-2.78E-06	-51.08	-160.7	58.54	Selected_Fulani Morocco_BerberAsni
	Senegal_Fulani_Linguere	Selected_Fulani	Morocco_BerberAsni	1e-14	7.74	70.87+/-9.16	5.55E-05+/-6.22E-06	-32.23	-297.87	233.41	Selected_Fulani Morocco_BerberAsni
	Niger_Fulani_Zinder	Selected_Fulani	Morocco_BerberAsni	9.6e-17	8.31	70.56+/-8.49	3.68E-05+/-3.48E-06	-23.24	-269.45	222.97	Selected_Fulani Morocco_BerberAsni
	Guinea_Fulani	Selected_Fulani	Morocco_BerberAsni	1e-07	5.32	69.18+/-13.01	2.91E-05+/-4.38E-06	16.78	-360.51	394.07	Selected_Fulani Morocco_BerberAsni
	Niger_Fulani_Ader	Selected_Fulani	Morocco_BerberAsni	7.2e-29	11.15	68.47+/-6.14	6.23E-05+/-4.84E-06	37.37	-140.69	215.43	Selected_Fulani Morocco_BerberAsni
	BurkinaFaso_Fulani_Tindangou	Selected_Fulani	Morocco_BerberAsni	1.7e-62	16.68	67.4+/-3.56	5.69E-05+/-3.41E-06	68.4	-34.84	171.64	Selected_Fulani Morocco_BerberAsni
	BurkinaFaso_Fulani_Banfora	Senegal_Bedik	Ethiopia_Gumuz	4e-08	5.49	66.62+/-9.73	1.15E-05+/-2.09E-06	91.02	-191.15	373.19	Senegal_Bedik Ethiopia_Gumuz
	Niger_Fulani_Balatungur	Selected_Fulani	Morocco_BerberAsni	2e-14	7.65	64.9+/-8.49	5.75E-05+/-5.92E-06	140.9	-105.31	387.11	Selected_Fulani Morocco_BerberAsni
	Chad_Fulani_Linia	Senegal_Bedik	Chad_Toubou	1.3e-21	9.55	64.54+/-6.76	2.43E-05+/-2.45E-06	151.34	-44.7	347.38	Senegal_Bedik Chad_Toubou
	Chad_Fulani_Bongor	Selected_Fulani	Morocco_BerberAsni	1.8e-34	12.24	63.98+/-5.23	5.48E-05+/-2.94E-06	167.58	15.91	319.25	Selected_Fulani Morocco_BerberAsni
	Mali_Fulani_InnerDelta	Senegal_Bedik	Chad_Toubou	1.8e-31	11.67	62.84+/-5.38	3.06E-05+/-1.99E-06	200.64	44.62	356.66	Senegal_Bedik Chad_Toubou
	Niger_Fulani_Abalak	Senegal_Bedik	Chad_Toubou	1.7e-13	7.37	62.71+/-8.51	2.36E-05+/-3.04E-06	204.41	-42.38	451.2	Senegal_Bedik Chad_Toubou
	BurkinaFaso_Fulani_Ziniare	Senegal_Bedik	Nigeria_Igbo	0.0016	3.16	62.06+/-19.62	3.31E-06+/-9.30E-07	223.26	-345.72	792.24	Senegal_Bedik Nigeria_Igbo
	Chad_Fulani_Linia	Senegal_Bedik	Nigeria_Igbo	0.019	2.35	61.85+/-26.31	2.13E-06+/-9.00E-07	229.35	-533.64	992.34	Senegal_Bedik Nigeria_Igbo
	Niger_Fulani_Diffa	Selected_Fulani	Morocco_BerberAsni	5e-18	8.65	60.94+/-7.04	4.79E-05+/-4.59E-06	255.74	51.58	459.9	Selected_Fulani Morocco_BerberAsni
	BurkinaFaso_Fulani_Banfora	Selected_Fulani	Morocco_BerberAsni	1.1e-15	8.02	60.86+/-7.59	5.78E-05+/-4.96E-06	258.06	37.95	478.17	Selected_Fulani Morocco_BerberAsni
	Mauritania_Fulani_Assaba	Selected_Fulani	Morocco_BerberAsni	2.8e-14	7.61	60.7+/-7.98	4.62E-05+/-5.39E-06	262.7	31.28	494.12	Selected_Fulani Morocco_BerberAsni
	Niger_Fulani_Balatungur	Senegal_Bedik	Chad_Toubou	2.2e-10	6.34	60.45+/-9.53	2.19E-05+/-2.51E-06	269.95	-6.42	546.32	Senegal_Bedik Chad_Toubou
	Chad_Fulani_Linia	Selected_Fulani	Morocco_BerberAsni	6.8e-11	6.52	58.27+/-8.93	5.16E-05+/-6.45E-06	333.17	74.2	592.14	Selected_Fulani Morocco_BerberAsni
	Mali_Fulani_InnerDelta	Selected_Fulani	Morocco_BerberAsni	7.8e-22	9.6	57.88+/-6.03	6.17E-05+/-5.17E-06	344.48	169.61	519.35	Selected_Fulani Morocco_BerberAsni
	Chad_Fulani_Bongor	Senegal_Bedik	Chad_Toubou	2e-06	4.75	57.83+/-12.18	2.09E-05+/-2.99E-06	345.93	-7.29	699.15	Senegal_Bedik Chad_Toubou
	Chad_Fulani_Linia	Nigeria_Igbo	Ethiopia_Gumuz	9.2e-05	3.91	55.96+/-14.31	8.55E-06+/-1.83E-06	400.16	-14.83	815.15	Nigeria_Igbo Ethiopia_Gumuz
	BurkinaFaso_Fulani_Tindangou	Senegal_Bedik	Chad_Toubou	1.8e-51	15.09	55.6+/-3.68	2.44E-05+/-1.25E-06	410.6	303.88	517.32	Senegal_Bedik Chad_Toubou
	BurkinaFaso_Fulani_Banfora	Chad_Toubou	Ethiopia_Gumuz	2.2e-08	5.59	55.48+/-9.27	6.16E-06+/-1.10E-06	414.08	145.25	682.91	Chad_Toubou Ethiopia_Gumuz
	Senegal_Halpularen	Selected_Fulani	Morocco_BerberAsni	6.1e-18	8.63	55.02+/-6.38	2.63E-05+/-1.89E-06	427.42	242.4	612.44	Selected_Fulani Morocco_BerberAsni
	Cameroon_Fulani_Tcheboua	Nigeria_Igbo	Chad_Toubou	1.8e-14	7.66	54.16+/-7.07	1.93E-05+/-1.50E-06	452.36	247.33	657.39	Nigeria_Igbo Chad_Toubou
	Mauritania_Fulani_Assaba	Chad_Toubou	Ethiopia_Gumuz	0.024	2.25	53.95+/-23.95	7.98E-06+/-2.30E-06	458.45	-236.1	1153	Chad_Toubou Ethiopia_Gumuz
	Niger_Fulani_Ader	Nigeria_Igbo	Chad_Toubou	6.1e-07	4.99	52.75+/-10.58	1.93E-05+/-2.32E-06	493.25	186.43	800.07	Nigeria_Igbo Chad_Toubou
	BurkinaFaso_Fulani_Banfora	Nigeria_Igbo	Ethiopia_Gumuz	3.3e-11	6.63	50.06+/-7.47	6.49E-06+/-9.80E-07	571.26	354.63	787.89	Nigeria_Igbo Ethiopia_Gumuz
	Mali_Fulani_Diafarabe	Selected_Fulani	Morocco_BerberAsni	7.4e-17	8.34	49.51+/-5.94	4.52E-05+/-3.62E-06	587.21	414.95	759.47	Selected_Fulani Morocco_BerberAsni
	Mali_Fulani_InnerDelta	Morocco_BerberAsni	Chad_Toubou	1.9e-12	7.04	48.27+/-6.85	3.57E-05+/-4.22E-06	623.17	424.52	821.82	Morocco_BerberAsni Chad_Toubou
	Niger_Fulani_Abalak	Morocco_BerberAsni	Senegal_Bedik	9.9e-20	9.09	48.18+/-5.3	9.62E-05+/-7.45E-06	625.78	472.08	779.48	Morocco_BerberAsni Senegal_Bedik
	Mali_Fulani_Diafarabe	Nigeria_Igbo	Ethiopia_Gumuz	4.7e-06	4.58	47.84+/-10.45	9.03E-06+/-1.60E-06	635.64	332.59	938.69	Nigeria_Igbo Ethiopia_Gumuz
	Senegal_Fulani_Linguere	Senegal_Bedik	Chad_Toubou	9.7e-06	4.42	47.36+/-10.71	2.26E-05+/-3.38E-06	649.56	338.97	960.15	Senegal_Bedik Chad_Toubou
	Niger_Fulani_Balatungur	Nigeria_Igbo	Chad_Toubou	5.1e-13	7.22	47.21+/-6.54	1.77E-05+/-1.76E-06	653.91	464.25	843.57	Nigeria_Igbo Chad_Toubou
	Senegal_Fulani_Linguere	Selected_Fulani	Chad_Toubou	5e-07	5.03	46.88+/-9.33	1.74E-05+/-2.58E-06	663.48	392.91	934.05	Selected_Fulani Chad_Toubou
	Cameroon_Fulani_Tcheboua	Chad_Toubou	Ethiopia_Gumuz	3.6e-05	4.13	46.87+/-11.33	6.30E-06+/-1.48E-06	663.77	335.2	992.34	Chad_Toubou Ethiopia_Gumuz
	BurkinaFaso_Fulani_Banfora	Senegal_Bedik	Chad_Toubou	3.3e-12	6.97	46+/-6.6	2.23E-05+/-2.09E-06	689	497.6	880.4	Senegal_Bedik Chad_Toubou
	BurkinaFaso_Fulani_Ziniare	Senegal_Bedik	Chad_Toubou	1.4e-33	12.08	45.58+/-3.77	2.03E-05+/-1.08E-06	701.18	591.85	810.51	Senegal_Bedik Chad_Toubou
	BurkinaFaso_Fulani_Tindangou	Selected_Fulani	Chad_Toubou	2.6e-27	10.82	45.49+/-4.2	1.94E-05+/-1.20E-06	703.79	581.99	825.59	Selected_Fulani Chad_Toubou
	Mali_Fulani_InnerDelta	Nigeria_Igbo	Chad_Toubou	2.6e-08	5.56	44.99+/-8.09	2.07E-05+/-2.50E-06	718.29	483.68	952.9	Nigeria_Igbo Chad_Toubou
	Mali_Fulani_InnerDelta	Morocco_BerberAsni	Ethiopia_Gumuz	5.4e-12	6.89	44.96+/-6.52	6.16E-05+/-6.96E-06	719.16	530.08	908.24	Morocco_BerberAsni Ethiopia_Gumuz
	Niger_Fulani_Balatungur	Chad_Toubou	Ethiopia_Gumuz	0.035	2.1	44.6+/-21.19	5.94E-06+/-2.25E-06	729.6	115.09	1344.11	Chad_Toubou Ethiopia_Gumuz
	Mauritania_Fulani_Assaba	Selected_Fulani	Chad_Toubou	5.8e-08	5.43	44.52+/-8.21	1.67E-05+/-2.18E-06	731.92	493.83	970.01	Selected_Fulani Chad_Toubou
	Cameroon_Fulani_Tcheboua	Morocco_BerberAsni	Senegal_Bedik	3.9e-31	11.6	44.07+/-3.8	9.04E-05+/-5.29E-06	744.97	634.77	855.17	Morocco_BerberAsni Senegal_Bedik
	Mauritania_Fulani_Assaba	Senegal_Bedik	Chad_Toubou	3.9e-06	4.61	43.35+/-9.39	2.03E-05+/-3.12E-06	765.85	493.54	1038.16	Senegal_Bedik Chad_Toubou
	Mauritania_Fulani_Assaba	Nigeria_Igbo	Chad_Toubou	1.7e-06	4.79	43.31+/-9.04	1.64E-05+/-2.33E-06	767.01	504.85	1029.17	Nigeria_Igbo Chad_Toubou
	Niger_Fulani_Ader	Morocco_BerberAsni	Senegal_Bedik	1.8e-17	8.51	42.53+/-5	9.34E-05+/-6.09E-06	789.63	644.63	934.63	Morocco_BerberAsni Senegal_Bedik
	Niger_Fulani_Zinder	Senegal_Bedik	Chad_Toubou	3.1e-06	4.66	42.44+/-9.1	1.33E-05+/-2.39E-06	792.24	528.34	1056.14	Senegal_Bedik Chad_Toubou
	Niger_Fulani_Diffa	Senegal_Bedik	Chad_Toubou	1.4e-09	6.06	42.14+/-6.96	1.60E-05+/-1.58E-06	800.94	599.1	1002.78	Senegal_Bedik Chad_Toubou
	BurkinaFaso_Fulani_Banfora	Morocco_BerberAsni	Ethiopia_Gumuz	1.7e-09	6.03	41.78+/-6.93	5.88E-05+/-5.71E-06	811.38	610.41	1012.35	Morocco_BerberAsni Ethiopia_Gumuz
	Mali_Fulani_InnerDelta	Morocco_BerberAsni	Senegal_Bedik	1.8e-21	9.52	41.55+/-4.37	0.0001011+/-7.56E-06	818.05	691.32	944.78	Morocco_BerberAsni Senegal_Bedik
	Chad_Fulani_Linia	Nigeria_Igbo	Chad_Toubou	8.8e-18	8.59	41.36+/-4.82	1.74E-05+/-1.35E-06	823.56	683.78	963.34	Nigeria_Igbo Chad_Toubou
	Niger_Fulani_Abalak	Nigeria_Igbo	Chad_Toubou	4.2e-07	5.06	41.26+/-8.16	1.62E-05+/-2.32E-06	826.46	589.82	1063.1	Nigeria_Igbo Chad_Toubou
	BurkinaFaso_Fulani_Tindangou	Morocco_BerberAsni	Ethiopia_Gumuz	7.6e-24	10.07	41.03+/-4.08	5.72E-05+/-3.90E-06	833.13	714.81	951.45	Morocco_BerberAsni Ethiopia_Gumuz
	Niger_Fulani_Balatungur	Morocco_BerberAsni	Senegal_Bedik	1.1e-17	8.56	41+/-4.79	8.31E-05+/-5.31E-06	834	695.09	972.91	Morocco_BerberAsni Senegal_Bedik
	Mauritania_Fulani_Assaba	Selected_Fulani	Ethiopia_Gumuz	8.7e-09	5.75	40.92+/-7.11	2.40E-05+/-2.80E-06	836.32	630.13	1042.51	Selected_Fulani Ethiopia_Gumuz
	BurkinaFaso_Fulani_Tindangou	Nigeria_Igbo	Chad_Toubou	5.5e-12	6.89	39.79+/-5.77	1.71E-05+/-1.59E-06	869.09	701.76	1036.42	Nigeria_Igbo Chad_Toubou
	BurkinaFaso_Fulani_Banfora	Morocco_BerberAsni	Chad_Toubou	1.8e-08	5.63	39.28+/-6.98	3.21E-05+/-3.49E-06	883.88	681.46	1086.3	Morocco_BerberAsni Chad_Toubou
	Gambia_Fula	Selected_Fulani	Chad_Toubou	8.8e-12	6.83	39.05+/-5.72	9.22E-06+/-5.80E-07	890.55	724.67	1056.43	Selected_Fulani Chad_Toubou
	BurkinaFaso_Fulani_Tindangou	Morocco_BerberAsni	Senegal_Bedik	3.3e-12	6.96	38.81+/-5.57	8.76E-05+/-7.63E-06	897.51	735.98	1059.04	Morocco_BerberAsni Senegal_Bedik
	BurkinaFaso_Fulani_Ziniare	Chad_Toubou	Ethiopia_Gumuz	0.00053	3.46	38.25+/-11.04	5.27E-06+/-1.13E-06	913.75	593.59	1233.91	Chad_Toubou Ethiopia_Gumuz
	Chad_Fulani_Bongor	Nigeria_Igbo	Chad_Toubou	8.4e-07	4.93	38.23+/-7.76	1.53E-05+/-2.09E-06	914.33	689.29	1139.37	Nigeria_Igbo Chad_Toubou
	Mali_Fulani_InnerDelta	Selected_Fulani	Chad_Toubou	1.3e-07	5.29	38.11+/-7.21	1.75E-05+/-1.98E-06	917.81	708.72	1126.9	Selected_Fulani Chad_Toubou
	Mali_Fulani_InnerDelta	Morocco_BerberAsni	Nigeria_Igbo	9.1e-13	7.14	38.11+/-5.33	9.19E-05+/-8.18E-06	917.81	763.24	1072.38	Morocco_BerberAsni Nigeria_Igbo
	BurkinaFaso_Fulani_Banfora	Morocco_BerberAsni	Senegal_Bedik	3.8e-13	7.26	38.09+/-5.24	9.36E-05+/-6.71E-06	918.39	766.43	1070.35	Morocco_BerberAsni Senegal_Bedik
	BurkinaFaso_Fulani_Ziniare	Nigeria_Igbo	Ethiopia_Gumuz	0.0038	2.89	37.02+/-12.81	6.12E-06+/-1.58E-06	949.42	577.93	1320.91	Nigeria_Igbo Ethiopia_Gumuz
	Niger_Fulani_Abalak	Morocco_BerberAsni	Chad_Toubou	3.3e-08	5.52	36.79+/-6.66	2.94E-05+/-3.21E-06	956.09	762.95	1149.23	Morocco_BerberAsni Chad_Toubou
	Chad_Fulani_Bongor	Morocco_BerberAsni	Senegal_Bedik	1.2e-12	7.11	36.75+/-5.17	8.02E-05+/-6.83E-06	957.25	807.32	1107.18	Morocco_BerberAsni Senegal_Bedik
	Niger_Fulani_Diffa	Nigeria_Igbo	Chad_Toubou	5.9e-15	7.81	36.19+/-4.64	1.63E-05+/-1.26E-06	973.49	838.93	1108.05	Nigeria_Igbo Chad_Toubou
	Niger_Fulani_Abalak	Morocco_BerberAsni	Ethiopia_Gumuz	4.4e-05	4.09	36.18+/-8.86	5.22E-05+/-6.95E-06	973.78	716.84	1230.72	Morocco_BerberAsni Ethiopia_Gumuz
	Senegal_Fulani_Linguere	Morocco_BerberAsni	Senegal_Bedik	8.8e-11	6.49	36.15+/-5.57	9.00E-05+/-9.04E-06	974.65	813.12	1136.18	Morocco_BerberAsni Senegal_Bedik
	Senegal_Fulani_Linguere	Morocco_BerberAsni	Chad_Toubou	2.1e-05	4.25	36.07+/-8.48	2.87E-05+/-3.82E-06	976.97	731.05	1222.89	Morocco_BerberAsni Chad_Toubou
	Niger_Fulani_Abalak	Morocco_BerberAsni	Nigeria_Igbo	2e-09	6	35.95+/-5.99	7.90E-05+/-8.47E-06	980.45	806.74	1154.16	Morocco_BerberAsni Nigeria_Igbo
	Gambia_Fula	Morocco_BerberAsni	Chad_Toubou	4.7e-33	11.98	35.49+/-2.96	1.65E-05+/-9.20E-07	993.79	907.95	1079.63	Morocco_BerberAsni Chad_Toubou
	Mauritania_Fulani_Assaba	Morocco_BerberAsni	Ethiopia_Gumuz	0.00037	3.56	35.49+/-9.96	5.15E-05+/-8.53E-06	993.79	704.95	1282.63	Morocco_BerberAsni Ethiopia_Gumuz
	BurkinaFaso_Fulani_Tindangou	Morocco_BerberAsni	Chad_Toubou	3.3e-10	6.28	35.25+/-5.61	2.80E-05+/-2.63E-06	1000.75	838.06	1163.44	Morocco_BerberAsni Chad_Toubou
	BurkinaFaso_Fulani_Banfora	Selected_Fulani	Chad_Toubou	3.9e-10	6.26	34.56+/-5.52	1.65E-05+/-1.07E-06	1020.76	860.68	1180.84	Selected_Fulani Chad_Toubou
	BurkinaFaso_Fulani_Banfora	Morocco_BerberAsni	Nigeria_Igbo	2.4e-10	6.34	34.32+/-5.42	8.42E-05+/-6.76E-06	1027.72	870.54	1184.9	Morocco_BerberAsni Nigeria_Igbo
	Niger_Fulani_Ader	Morocco_BerberAsni	Nigeria_Igbo	2.2e-16	8.21	34.2+/-4.17	8.26E-05+/-5.05E-06	1031.2	910.27	1152.13	Morocco_BerberAsni Nigeria_Igbo
	BurkinaFaso_Fulani_Banfora	Selected_Fulani	Ethiopia_Gumuz	2.5e-20	9.24	33.97+/-3.68	2.26E-05+/-1.50E-06	1037.87	931.15	1144.59	Selected_Fulani Ethiopia_Gumuz
	Chad_Fulani_Linia	Morocco_BerberAsni	Senegal_Bedik	1.1e-10	6.45	33.77+/-5.23	8.02E-05+/-7.20E-06	1043.67	892	1195.34	Morocco_BerberAsni Senegal_Bedik
	BurkinaFaso_Fulani_Ziniare	Morocco_BerberAsni	Chad_Toubou	5.6e-35	12.34	33.4+/-2.71	2.93E-05+/-1.51E-06	1054.4	975.81	1132.99	Morocco_BerberAsni Chad_Toubou
	BurkinaFaso_Fulani_Tindangou	Morocco_BerberAsni	Nigeria_Igbo	7.4e-10	6.16	33.38+/-5.42	7.81E-05+/-7.11E-06	1054.98	897.8	1212.16	Morocco_BerberAsni Nigeria_Igbo
	Senegal_Fulani_Linguere	Nigeria_Igbo	Chad_Toubou	0.00029	3.63	33.24+/-9.16	1.44E-05+/-2.48E-06	1059.04	793.4	1324.68	Nigeria_Igbo Chad_Toubou
	Niger_Fulani_Balatungur	Morocco_BerberAsni	Nigeria_Igbo	8.8e-12	6.82	33.2+/-4.86	7.32E-05+/-5.79E-06	1060.2	919.26	1201.14	Morocco_BerberAsni Nigeria_Igbo
	Senegal_Halpularen	Morocco_BerberAsni	Ethiopia_Gumuz	1.5e-12	7.08	33.17+/-4.69	3.29E-05+/-2.43E-06	1061.07	925.06	1197.08	Morocco_BerberAsni Ethiopia_Gumuz
	BurkinaFaso_Fulani_Banfora	Nigeria_Igbo	Chad_Toubou	1.8e-12	7.05	33.11+/-4.7	1.58E-05+/-1.10E-06	1062.81	926.51	1199.11	Nigeria_Igbo Chad_Toubou
	Mauritania_Fulani_Assaba	Morocco_BerberAsni	Nigeria_Igbo	5.7e-08	5.43	33.02+/-6.08	7.35E-05+/-7.59E-06	1065.42	889.1	1241.74	Morocco_BerberAsni Nigeria_Igbo
	Gambia_Fula	Nigeria_Igbo	Chad_Toubou	2e-11	6.7	32.89+/-4.91	9.57E-06+/-7.90E-07	1069.19	926.8	1211.58	Nigeria_Igbo Chad_Toubou
	Senegal_Halpularen	Senegal_Bedik	Chad_Toubou	0.00042	3.53	32.87+/-9.31	1.10E-05+/-2.01E-06	1069.77	799.78	1339.76	Senegal_Bedik Chad_Toubou
	Niger_Fulani_Ader	Morocco_BerberAsni	Chad_Toubou	2.2e-07	5.18	32.84+/-6.34	3.13E-05+/-2.84E-06	1070.64	886.78	1254.5	Morocco_BerberAsni Chad_Toubou
	BurkinaFaso_Fulani_Ziniare	Morocco_BerberAsni	Senegal_Bedik	8.3e-45	14.04	32.79+/-2.33	8.20E-05+/-3.58E-06	1072.09	1004.52	1139.66	Morocco_BerberAsni Senegal_Bedik
	Mauritania_Fulani_Assaba	Morocco_BerberAsni	Senegal_Bedik	1.8e-06	4.77	32.57+/-6.83	7.83E-05+/-1.04E-05	1078.47	880.4	1276.54	Morocco_BerberAsni Senegal_Bedik
	Mauritania_Fulani_Assaba	Morocco_BerberAsni	Chad_Toubou	1.8e-05	4.29	32.41+/-7.55	2.57E-05+/-3.44E-06	1083.11	864.16	1302.06	Morocco_BerberAsni Chad_Toubou
	Mali_Fulani_Diafarabe	Senegal_Bedik	Chad_Toubou	6.4e-10	6.18	32.12+/-5.2	1.81E-05+/-1.56E-06	1091.52	940.72	1242.32	Senegal_Bedik Chad_Toubou
	BurkinaFaso_Fulani_Ziniare	Selected_Fulani	Chad_Toubou	1.9e-27	10.86	32.03+/-2.95	1.63E-05+/-9.90E-07	1094.13	1008.58	1179.68	Selected_Fulani Chad_Toubou
	Gambia_Fula	Senegal_Bedik	Chad_Toubou	7.9e-08	5.37	31.96+/-5.95	1.16E-05+/-1.34E-06	1096.16	923.61	1268.71	Senegal_Bedik Chad_Toubou
	Cameroon_Fulani_Tcheboua	Morocco_BerberAsni	Nigeria_Igbo	5e-12	6.91	31.81+/-4.61	7.50E-05+/-6.38E-06	1100.51	966.82	1234.2	Morocco_BerberAsni Nigeria_Igbo
	Senegal_Fulani_Linguere	Morocco_BerberAsni	Nigeria_Igbo	4.9e-08	5.45	31.75+/-5.82	7.67E-05+/-8.47E-06	1102.25	933.47	1271.03	Morocco_BerberAsni Nigeria_Igbo
	BurkinaFaso_Fulani_Ziniare	Morocco_BerberAsni	Ethiopia_Gumuz	1.3e-28	11.09	31.52+/-2.84	5.15E-05+/-2.51E-06	1108.92	1026.56	1191.28	Morocco_BerberAsni Ethiopia_Gumuz
	Niger_Fulani_Balatungur	Morocco_BerberAsni	Ethiopia_Gumuz	5e-08	5.45	30.57+/-5.61	4.63E-05+/-4.97E-06	1136.47	973.78	1299.16	Morocco_BerberAsni Ethiopia_Gumuz
	Gambia_Fula	Morocco_BerberAsni	Ethiopia_Gumuz	1.3e-13	7.4	30.26+/-4.09	2.80E-05+/-2.77E-06	1145.46	1026.85	1264.07	Morocco_BerberAsni Ethiopia_Gumuz
	Niger_Fulani_Abalak	Selected_Fulani	Chad_Toubou	1.4e-13	7.4	30.03+/-4.06	1.82E-05+/-1.90E-06	1152.13	1034.39	1269.87	Selected_Fulani Chad_Toubou
	BurkinaFaso_Fulani_Tindangou	Selected_Fulani	Ethiopia_Gumuz	6e-16	8.09	30+/-3.71	2.17E-05+/-1.73E-06	1153	1045.41	1260.59	Selected_Fulani Ethiopia_Gumuz
	Chad_Fulani_Bongor	Morocco_BerberAsni	Nigeria_Igbo	1.3e-15	7.99	29.79+/-3.73	7.21E-05+/-5.62E-06	1159.09	1050.92	1267.26	Morocco_BerberAsni Nigeria_Igbo
	Niger_Fulani_Balatungur	Morocco_BerberAsni	Chad_Toubou	1.7e-11	6.73	29.48+/-4.38	2.54E-05+/-1.87E-06	1168.08	1041.06	1295.1	Morocco_BerberAsni Chad_Toubou
	Senegal_Fulani_Linguere	Morocco_BerberAsni	Ethiopia_Gumuz	0.016	2.4	29.25+/-12.19	4.61E-05+/-1.09E-05	1174.75	821.24	1528.26	Morocco_BerberAsni Ethiopia_Gumuz
	Niger_Fulani_Ader	Morocco_BerberAsni	Ethiopia_Gumuz	7.9e-10	6.15	28.7+/-4.67	5.14E-05+/-4.39E-06	1190.7	1055.27	1326.13	Morocco_BerberAsni Ethiopia_Gumuz
	Niger_Fulani_Ader	Selected_Fulani	Chad_Toubou	4.1e-05	4.1	28.59+/-6.96	1.83E-05+/-2.90E-06	1193.89	992.05	1395.73	Selected_Fulani Chad_Toubou
	Niger_Fulani_Diffa	Chad_Toubou	Ethiopia_Gumuz	0.0068	2.71	28.05+/-10.37	3.92E-06+/-1.15E-06	1209.55	908.82	1510.28	Chad_Toubou Ethiopia_Gumuz
	Senegal_Halpularen	Morocco_BerberAsni	Senegal_Bedik	1.2e-11	6.78	28+/-4.13	4.91E-05+/-3.18E-06	1211	1091.23	1330.77	Morocco_BerberAsni Senegal_Bedik
	Chad_Fulani_Linia	Morocco_BerberAsni	Nigeria_Igbo	3.6e-12	6.95	27.86+/-4.01	7.36E-05+/-6.03E-06	1215.06	1098.77	1331.35	Morocco_BerberAsni Nigeria_Igbo
	Senegal_Halpularen	Morocco_BerberAsni	Nigeria_Igbo	1.2e-13	7.42	27.86+/-3.76	4.63E-05+/-2.81E-06	1215.06	1106.02	1324.1	Morocco_BerberAsni Nigeria_Igbo
	Mali_Fulani_InnerDelta	Selected_Fulani	Ethiopia_Gumuz	1e-08	5.72	27.79+/-4.86	1.94E-05+/-2.26E-06	1217.09	1076.15	1358.03	Selected_Fulani Ethiopia_Gumuz
	Niger_Fulani_Diffa	Morocco_BerberAsni	Senegal_Bedik	1.2e-22	9.8	27.73+/-2.83	7.15E-05+/-5.00E-06	1218.83	1136.76	1300.9	Morocco_BerberAsni Senegal_Bedik
	Senegal_Halpularen	Nigeria_Igbo	Chad_Toubou	2.6e-07	5.15	27.48+/-5.34	8.83E-06+/-9.40E-07	1226.08	1071.22	1380.94	Nigeria_Igbo Chad_Toubou
	Mali_Fulani_Diafarabe	Selected_Fulani	Chad_Toubou	6.4e-22	9.62	27.28+/-2.83	1.55E-05+/-1.24E-06	1231.88	1149.81	1313.95	Selected_Fulani Chad_Toubou
	Guinea_Fulani	Senegal_Bedik	Chad_Toubou	0.0062	2.73	27.05+/-9.89	1.05E-05+/-2.36E-06	1238.55	951.74	1525.36	Senegal_Bedik Chad_Toubou
	BurkinaFaso_Fulani_Ziniare	Nigeria_Igbo	Chad_Toubou	2.3e-24	10.18	26.8+/-2.63	1.51E-05+/-7.90E-07	1245.8	1169.53	1322.07	Nigeria_Igbo Chad_Toubou
	BurkinaFaso_Fulani_Ziniare	Morocco_BerberAsni	Nigeria_Igbo	7.9e-43	13.72	26.25+/-1.91	7.48E-05+/-3.09E-06	1261.75	1206.36	1317.14	Morocco_BerberAsni Nigeria_Igbo
	Senegal_Halpularen	Morocco_BerberAsni	Chad_Toubou	2.7e-05	4.19	26.21+/-6.25	1.62E-05+/-2.20E-06	1262.91	1081.66	1444.16	Morocco_BerberAsni Chad_Toubou
	Gambia_Fula	Morocco_BerberAsni	Nigeria_Igbo	8.8e-20	9.1	26.07+/-2.86	4.06E-05+/-2.04E-06	1266.97	1184.03	1349.91	Morocco_BerberAsni Nigeria_Igbo
	Mauritania_Fulani_Assaba	Selected_Fulani	Nigeria_Igbo	1.2e-11	6.78	25.86+/-3.81	2.76E-05+/-1.71E-06	1273.06	1162.57	1383.55	Selected_Fulani Nigeria_Igbo
	Gambia_Fula	Morocco_BerberAsni	Senegal_Bedik	2.2e-24	10.19	25.45+/-2.5	4.32E-05+/-2.24E-06	1284.95	1212.45	1357.45	Morocco_BerberAsni Senegal_Bedik
	Mali_Fulani_InnerDelta	Selected_Fulani	Senegal_Bedik	4.8e-47	14.4	25.12+/-1.74	3.01E-05+/-1.69E-06	1294.52	1244.06	1344.98	Selected_Fulani Senegal_Bedik
	Niger_Fulani_Abalak	Selected_Fulani	Senegal_Bedik	8.1e-14	7.47	24.68+/-3.3	2.98E-05+/-2.98E-06	1307.28	1211.58	1402.98	Selected_Fulani Senegal_Bedik
	BurkinaFaso_Fulani_Banfora	Selected_Fulani	Senegal_Bedik	7.7e-15	7.77	24.03+/-3.09	2.97E-05+/-2.05E-06	1326.13	1236.52	1415.74	Selected_Fulani Senegal_Bedik
	Mauritania_Fulani_Assaba	Selected_Fulani	Senegal_Bedik	2.6e-13	7.31	24.03+/-3.29	2.96E-05+/-2.14E-06	1326.13	1230.72	1421.54	Selected_Fulani Senegal_Bedik
	Guinea_Fulani	Selected_Fulani	Chad_Toubou	2.4e-06	4.71	23.98+/-5.09	7.89E-06+/-9.40E-07	1327.58	1179.97	1475.19	Selected_Fulani Chad_Toubou
	Niger_Fulani_Diffa	Morocco_BerberAsni	Nigeria_Igbo	3.6e-18	8.69	23.42+/-2.69	7.10E-05+/-5.50E-06	1343.82	1265.81	1421.83	Morocco_BerberAsni Nigeria_Igbo
	BurkinaFaso_Fulani_Tindangou	Selected_Fulani	Senegal_Bedik	2e-13	7.35	23.38+/-3.18	2.81E-05+/-1.72E-06	1344.98	1252.76	1437.2	Selected_Fulani Senegal_Bedik
	Senegal_Halpularen	Selected_Fulani	Ethiopia_Gumuz	6.4e-10	6.18	23.31+/-3.77	9.05E-06+/-1.32E-06	1347.01	1237.68	1456.34	Selected_Fulani Ethiopia_Gumuz
	Chad_Fulani_Bongor	Morocco_BerberAsni	Chad_Toubou	9.2e-13	7.14	23.28+/-3.26	2.47E-05+/-2.13E-06	1347.88	1253.34	1442.42	Morocco_BerberAsni Chad_Toubou
	Mali_Fulani_InnerDelta	Selected_Fulani	Nigeria_Igbo	2.3e-23	9.96	22.7+/-2.28	2.80E-05+/-1.96E-06	1364.7	1298.58	1430.82	Selected_Fulani Nigeria_Igbo
	Mali_Fulani_Diafarabe	Nigeria_Igbo	Chad_Toubou	9.8e-06	4.42	22.68+/-5.13	1.35E-05+/-1.52E-06	1365.28	1216.51	1514.05	Nigeria_Igbo Chad_Toubou
	Chad_Fulani_Linia	Morocco_BerberAsni	Ethiopia_Gumuz	0.00037	3.56	21.93+/-6.16	4.38E-05+/-6.80E-06	1387.03	1208.39	1565.67	Morocco_BerberAsni Ethiopia_Gumuz
	Senegal_Halpularen	Selected_Fulani	Chad_Toubou	0.0062	2.74	21.93+/-8.01	5.21E-06+/-1.36E-06	1387.03	1154.74	1619.32	Selected_Fulani Chad_Toubou
	Niger_Fulani_Zinder	Morocco_BerberAsni	Senegal_Bedik	2.3e-07	5.18	21.87+/-4.22	4.65E-05+/-4.63E-06	1388.77	1266.39	1511.15	Morocco_BerberAsni Senegal_Bedik
	Mali_Fulani_Diafarabe	Chad_Toubou	Ethiopia_Gumuz	7.1e-07	4.96	21.4+/-4.32	4.29E-06+/-6.40E-07	1402.4	1277.12	1527.68	Chad_Toubou Ethiopia_Gumuz
	Gambia_Fula	Selected_Fulani	Ethiopia_Gumuz	1.2e-14	7.71	20.76+/-2.69	1.04E-05+/-8.00E-07	1420.96	1342.95	1498.97	Selected_Fulani Ethiopia_Gumuz
	Cameroon_Fulani_Tcheboua	Morocco_BerberAsni	Ethiopia_Gumuz	0.0037	2.91	20.75+/-7.14	4.29E-05+/-7.61E-06	1421.25	1214.19	1628.31	Morocco_BerberAsni Ethiopia_Gumuz
	Chad_Fulani_Bongor	Morocco_BerberAsni	Ethiopia_Gumuz	8.8e-10	6.13	20.57+/-3.36	4.04E-05+/-4.08E-06	1426.47	1329.03	1523.91	Morocco_BerberAsni Ethiopia_Gumuz
	Niger_Fulani_Ader	Selected_Fulani	Senegal_Bedik	2.8e-10	6.31	20.3+/-3.22	2.68E-05+/-2.51E-06	1434.3	1340.92	1527.68	Selected_Fulani Senegal_Bedik
	Mali_Fulani_Diafarabe	Morocco_BerberAsni	Senegal_Bedik	1.3e-11	6.77	20.24+/-2.99	6.43E-05+/-4.46E-06	1436.04	1349.33	1522.75	Morocco_BerberAsni Senegal_Bedik
	BurkinaFaso_Fulani_Banfora	Selected_Fulani	Nigeria_Igbo	1.9e-12	7.04	20.17+/-2.86	2.66E-05+/-2.02E-06	1438.07	1355.13	1521.01	Selected_Fulani Nigeria_Igbo
	Chad_Fulani_Linia	Morocco_BerberAsni	Chad_Toubou	0.0004	3.54	20.05+/-5.66	2.36E-05+/-3.90E-06	1441.55	1277.41	1605.69	Morocco_BerberAsni Chad_Toubou
	Niger_Fulani_Abalak	Selected_Fulani	Nigeria_Igbo	3.5e-12	6.96	20.02+/-2.88	2.79E-05+/-2.39E-06	1442.42	1358.9	1525.94	Selected_Fulani Nigeria_Igbo
	Niger_Fulani_Diffa	Selected_Fulani	Chad_Toubou	1.7e-13	7.37	19.76+/-2.68	1.90E-05+/-1.21E-06	1449.96	1372.24	1527.68	Selected_Fulani Chad_Toubou
	BurkinaFaso_Fulani_Tindangou	Selected_Fulani	Nigeria_Igbo	1.3e-20	9.31	19.7+/-2.12	2.58E-05+/-1.46E-06	1451.7	1390.22	1513.18	Selected_Fulani Nigeria_Igbo
	Niger_Fulani_Balatungur	Selected_Fulani	Chad_Toubou	9.8e-06	4.42	19.65+/-4.44	1.57E-05+/-1.97E-06	1453.15	1324.39	1581.91	Selected_Fulani Chad_Toubou
	Mali_Fulani_Diafarabe	Morocco_BerberAsni	Chad_Toubou	2.1e-09	5.99	19.53+/-3.26	2.12E-05+/-1.82E-06	1456.63	1362.09	1551.17	Morocco_BerberAsni Chad_Toubou
	Senegal_Fulani_Linguere	Selected_Fulani	Senegal_Bedik	1e-08	5.73	19.42+/-3.39	2.66E-05+/-2.51E-06	1459.82	1361.51	1558.13	Selected_Fulani Senegal_Bedik
	Niger_Fulani_Diffa	Morocco_BerberAsni	Chad_Toubou	2.9e-06	4.68	19.27+/-4.12	2.56E-05+/-3.21E-06	1464.17	1344.69	1583.65	Morocco_BerberAsni Chad_Toubou
	Cameroon_Fulani_Tcheboua	Morocco_BerberAsni	Chad_Toubou	0.00084	3.34	19.22+/-5.76	2.25E-05+/-3.72E-06	1465.62	1298.58	1632.66	Morocco_BerberAsni Chad_Toubou
	Guinea_Fulani	Morocco_BerberAsni	Chad_Toubou	0.0078	2.66	19.08+/-7.18	1.34E-05+/-2.24E-06	1469.68	1261.46	1677.9	Morocco_BerberAsni Chad_Toubou
	Guinea_Fulani	Morocco_BerberAsni	Ethiopia_Gumuz	1.1e-05	4.4	19+/-4.31	2.48E-05+/-2.26E-06	1472	1347.01	1596.99	Morocco_BerberAsni Ethiopia_Gumuz
	BurkinaFaso_Fulani_Ziniare	Selected_Fulani	Ethiopia_Gumuz	5.6e-10	6.2	18.9+/-3.05	1.90E-05+/-1.26E-06	1474.9	1386.45	1563.35	Selected_Fulani Ethiopia_Gumuz
	Niger_Fulani_Abalak	Selected_Fulani	Ethiopia_Gumuz	0.0001	3.89	18.9+/-4.86	2.06E-05+/-3.12E-06	1474.9	1333.96	1615.84	Selected_Fulani Ethiopia_Gumuz
	Senegal_Halpularen	Selected_Fulani	Nigeria_Igbo	3.4e-18	8.7	18.84+/-2.17	1.37E-05+/-7.50E-07	1476.64	1413.71	1539.57	Selected_Fulani Nigeria_Igbo
	Niger_Fulani_Ader	Selected_Fulani	Ethiopia_Gumuz	2.4e-07	5.17	18.83+/-3.64	2.12E-05+/-2.55E-06	1476.93	1371.37	1582.49	Selected_Fulani Ethiopia_Gumuz
	Niger_Fulani_Balatungur	Selected_Fulani	Senegal_Bedik	1.5e-05	4.33	18.81+/-4.34	2.37E-05+/-2.71E-06	1477.51	1351.65	1603.37	Selected_Fulani Senegal_Bedik
	Mali_Fulani_Diafarabe	Morocco_BerberAsni	Nigeria_Igbo	1.9e-09	6.01	18.72+/-3.12	6.04E-05+/-4.68E-06	1480.12	1389.64	1570.6	Morocco_BerberAsni Nigeria_Igbo
	Senegal_Halpularen	Selected_Fulani	Senegal_Bedik	2.4e-14	7.62	18.66+/-2.45	1.46E-05+/-8.50E-07	1481.86	1410.81	1552.91	Selected_Fulani Senegal_Bedik
	Niger_Fulani_Diffa	Morocco_BerberAsni	Ethiopia_Gumuz	3.4e-08	5.52	18.59+/-3.37	4.31E-05+/-5.11E-06	1483.89	1386.16	1581.62	Morocco_BerberAsni Ethiopia_Gumuz
	Guinea_Fulani	Nigeria_Igbo	Chad_Toubou	1.3e-06	4.84	18.56+/-3.84	8.01E-06+/-1.12E-06	1484.76	1373.4	1596.12	Nigeria_Igbo Chad_Toubou
	Guinea_Fulani	Selected_Fulani	Ethiopia_Gumuz	2.1e-06	4.74	18.44+/-3.89	1.26E-05+/-1.68E-06	1488.24	1375.43	1601.05	Selected_Fulani Ethiopia_Gumuz
	Mali_Fulani_Diafarabe	Morocco_BerberAsni	Ethiopia_Gumuz	1.5e-16	8.26	18.28+/-2.21	3.88E-05+/-3.39E-06	1492.88	1428.79	1556.97	Morocco_BerberAsni Ethiopia_Gumuz
	Mali_Fulani_Diafarabe	Selected_Fulani	Ethiopia_Gumuz	4.6e-21	9.42	17.99+/-1.84	1.98E-05+/-2.10E-06	1501.29	1447.93	1554.65	Selected_Fulani Ethiopia_Gumuz
	Guinea_Fulani	Morocco_BerberAsni	Senegal_Bedik	2.3e-07	5.18	17.86+/-3.45	3.87E-05+/-2.74E-06	1505.06	1405.01	1605.11	Morocco_BerberAsni Senegal_Bedik
	Niger_Fulani_Diffa	Selected_Fulani	Senegal_Bedik	1.8e-17	8.51	17.2+/-2.02	2.74E-05+/-2.09E-06	1524.2	1465.62	1582.78	Selected_Fulani Senegal_Bedik
	Senegal_Fulani_Linguere	Selected_Fulani	Nigeria_Igbo	1.9e-08	5.62	17.13+/-3.05	2.27E-05+/-2.02E-06	1526.23	1437.78	1614.68	Selected_Fulani Nigeria_Igbo
	BurkinaFaso_Fulani_Ziniare	Selected_Fulani	Senegal_Bedik	1.2e-28	11.11	17.01+/-1.53	2.71E-05+/-1.62E-06	1529.71	1485.34	1574.08	Selected_Fulani Senegal_Bedik
	Gambia_Fula	Selected_Fulani	Nigeria_Igbo	4.2e-18	8.67	16.91+/-1.95	1.51E-05+/-7.30E-07	1532.61	1476.06	1589.16	Selected_Fulani Nigeria_Igbo
	Niger_Fulani_Zinder	Nigeria_Igbo	Chad_Toubou	0.042	2.04	16.82+/-8.27	8.60E-06+/-2.38E-06	1535.22	1295.39	1775.05	Nigeria_Igbo Chad_Toubou
	Chad_Fulani_Bongor	Selected_Fulani	Chad_Toubou	3e-11	6.65	16.74+/-2.52	1.48E-05+/-1.33E-06	1537.54	1464.46	1610.62	Selected_Fulani Chad_Toubou
	Chad_Fulani_Linia	Selected_Fulani	Senegal_Bedik	5.7e-06	4.54	16.55+/-3.65	2.58E-05+/-2.40E-06	1543.05	1437.2	1648.9	Selected_Fulani Senegal_Bedik
	Gambia_Fula	Selected_Fulani	Senegal_Bedik	4.7e-16	8.12	16.32+/-2.01	1.60E-05+/-7.20E-07	1549.72	1491.43	1608.01	Selected_Fulani Senegal_Bedik
	Niger_Fulani_Ader	Selected_Fulani	Nigeria_Igbo	5.5e-11	6.56	16.21+/-2.47	2.61E-05+/-2.37E-06	1552.91	1481.28	1624.54	Selected_Fulani Nigeria_Igbo
	Guinea_Fulani	Morocco_BerberAsni	Nigeria_Igbo	2e-11	6.71	15.76+/-2.35	3.62E-05+/-2.42E-06	1565.96	1497.81	1634.11	Morocco_BerberAsni Nigeria_Igbo
	Chad_Fulani_Linia	Selected_Fulani	Chad_Toubou	0.01	2.57	15.44+/-6	1.52E-05+/-2.86E-06	1575.24	1401.24	1749.24	Selected_Fulani Chad_Toubou
	Chad_Fulani_Bongor	Selected_Fulani	Senegal_Bedik	0.00013	3.83	14.99+/-3.91	2.24E-05+/-2.88E-06	1588.29	1474.9	1701.68	Selected_Fulani Senegal_Bedik
	Niger_Fulani_Diffa	Selected_Fulani	Nigeria_Igbo	4.6e-20	9.17	14.78+/-1.61	3.17E-05+/-1.85E-06	1594.38	1547.69	1641.07	Selected_Fulani Nigeria_Igbo
	Cameroon_Fulani_Tcheboua	Selected_Fulani	Senegal_Bedik	4.5e-08	5.47	14.4+/-2.63	2.28E-05+/-1.69E-06	1605.4	1529.13	1681.67	Selected_Fulani Senegal_Bedik
	Chad_Fulani_Linia	Selected_Fulani	Nigeria_Igbo	1.4e-09	6.05	14.09+/-2.33	2.69E-05+/-1.89E-06	1614.39	1546.82	1681.96	Selected_Fulani Nigeria_Igbo
	Cameroon_Fulani_Tcheboua	Selected_Fulani	Chad_Toubou	2.6e-08	5.57	14.04+/-2.52	1.53E-05+/-1.23E-06	1615.84	1542.76	1688.92	Selected_Fulani Chad_Toubou
	Niger_Fulani_Zinder	Morocco_BerberAsni	Chad_Toubou	8e-07	4.94	13.83+/-2.8	1.77E-05+/-1.76E-06	1621.93	1540.73	1703.13	Morocco_BerberAsni Chad_Toubou
	BurkinaFaso_Fulani_Ziniare	Selected_Fulani	Nigeria_Igbo	1.2e-40	13.35	13.76+/-1.03	2.72E-05+/-1.43E-06	1623.96	1594.09	1653.83	Selected_Fulani Nigeria_Igbo
	Niger_Fulani_Zinder	Morocco_BerberAsni	Nigeria_Igbo	3.3e-06	4.65	13.49+/-2.9	4.09E-05+/-3.86E-06	1631.79	1547.69	1715.89	Morocco_BerberAsni Nigeria_Igbo
	Niger_Fulani_Diffa	Selected_Fulani	Ethiopia_Gumuz	8.9e-13	7.15	13.32+/-1.86	2.36E-05+/-1.70E-06	1636.72	1582.78	1690.66	Selected_Fulani Ethiopia_Gumuz
	Chad_Fulani_Linia	Selected_Fulani	Ethiopia_Gumuz	5e-05	4.05	13.25+/-3.27	2.05E-05+/-2.39E-06	1638.75	1543.92	1733.58	Selected_Fulani Ethiopia_Gumuz
	Niger_Fulani_Balatungur	Selected_Fulani	Ethiopia_Gumuz	0.00014	3.82	13.13+/-3.44	1.80E-05+/-2.67E-06	1642.23	1542.47	1741.99	Selected_Fulani Ethiopia_Gumuz
	Guinea_Fulani	Selected_Fulani	Senegal_Bedik	7.4e-13	7.17	12.96+/-1.81	1.61E-05+/-1.03E-06	1647.16	1594.67	1699.65	Selected_Fulani Senegal_Bedik
	Niger_Fulani_Zinder	Morocco_BerberAsni	Ethiopia_Gumuz	1.1e-06	4.88	12.38+/-2.54	3.05E-05+/-2.95E-06	1663.98	1590.32	1737.64	Morocco_BerberAsni Ethiopia_Gumuz
	Senegal_Fulani_Linguere	Selected_Fulani	Ethiopia_Gumuz	0.0048	2.82	12.19+/-4.33	1.21E-05+/-2.27E-06	1669.49	1543.92	1795.06	Selected_Fulani Ethiopia_Gumuz
	Mali_Fulani_Diafarabe	Selected_Fulani	Senegal_Bedik	1.1e-09	6.09	12.12+/-1.99	2.27E-05+/-2.01E-06	1671.52	1613.81	1729.23	Selected_Fulani Senegal_Bedik
	Niger_Fulani_Balatungur	Selected_Fulani	Nigeria_Igbo	6.2e-07	4.98	12.01+/-2.41	2.15E-05+/-2.11E-06	1674.71	1604.82	1744.6	Selected_Fulani Nigeria_Igbo
	Mali_Fulani_Diafarabe	Selected_Fulani	Nigeria_Igbo	1.8e-13	7.36	11.72+/-1.59	2.37E-05+/-1.80E-06	1683.12	1637.01	1729.23	Selected_Fulani Nigeria_Igbo
	Chad_Fulani_Bongor	Selected_Fulani	Nigeria_Igbo	0.00014	3.82	11.71+/-3.07	2.21E-05+/-2.64E-06	1683.41	1594.38	1772.44	Selected_Fulani Nigeria_Igbo
	Guinea_Fulani	Selected_Fulani	Nigeria_Igbo	9.9e-12	6.81	11.54+/-1.7	1.57E-05+/-1.23E-06	1688.34	1639.04	1737.64	Selected_Fulani Nigeria_Igbo
	Cameroon_Fulani_Tcheboua	Selected_Fulani	Ethiopia_Gumuz	7.7e-08	5.37	10.82+/-2.01	1.98E-05+/-1.33E-06	1709.22	1650.93	1767.51	Selected_Fulani Ethiopia_Gumuz
	Chad_Fulani_Bongor	Selected_Fulani	Ethiopia_Gumuz	8.6e-06	4.45	10.72+/-2.41	1.74E-05+/-1.72E-06	1712.12	1642.23	1782.01	Selected_Fulani Ethiopia_Gumuz
	Niger_Fulani_Zinder	Selected_Fulani	Chad_Toubou	2.2e-08	5.6	10.09+/-1.8	1.16E-05+/-1.03E-06	1730.39	1678.19	1782.59	Selected_Fulani Chad_Toubou
	Cameroon_Fulani_Tcheboua	Selected_Fulani	Nigeria_Igbo	7.2e-14	7.48	10.03+/-1.34	2.25E-05+/-1.40E-06	1732.13	1693.27	1770.99	Selected_Fulani Nigeria_Igbo
	Niger_Fulani_Zinder	Selected_Fulani	Senegal_Bedik	3e-11	6.65	8.4+/-1.26	1.58E-05+/-1.26E-06	1779.4	1742.86	1815.94	Selected_Fulani Senegal_Bedik
	Niger_Fulani_Zinder	Selected_Fulani	Ethiopia_Gumuz	3e-15	7.89	8.02+/-1.02	1.71E-05+/-1.00E-06	1790.42	1760.84	1820	Selected_Fulani Ethiopia_Gumuz
	Niger_Fulani_Zinder	Selected_Fulani	Nigeria_Igbo	2.9e-12	6.98	7.23+/-1.04	1.90E-05+/-1.15E-06	1813.33	1783.17	1843.49	Selected_Fulani Nigeria_Igbo

## Sheet: S10-aDNA K=6
	Table S10: ADMIXTURE results at K=6 using the projection approach. Table showing averages estimated for each ancient and modern population and for each estimated ancestry.
	Population	Iberomaurusian-related	Western African-related	West-Central African-related	Eastern African-related	Middle Eastern-related	European-related
	aDNA_Cameroon_SMA	1e-05	0.161905	0.510236	0.279774	0.0378592	0.0102153
	aDNA_CanaryIslands_Guanche.SG	0.306985	0.023618	0.001398	0.03842	0.294954	0.334625
	aDNA_Morocco_EarlyNeolithicCardial	0.147801	1e-05	1e-05	1e-05	0.231451	0.620718
	aDNA_Morocco_EN_lc.SG	0.979261	1e-05	1e-05	1e-05	0.020699	1e-05
	aDNA_Morocco_EN.SG	0.994122	1e-05	1e-05	1e-05	0.00547267	0.000375333
	aDNA_Morocco_Epipalaeolithic	0.995958	1e-05	1e-05	1e-05	0.004002	1e-05
	aDNA_Morocco_Iberomaurusian	0.996448	1e-05	1e-05	1e-05	0.00349	3.23333e-05
	aDNA_Morocco_LN.SG	0.260686	1e-05	1e-05	0.002556	0.394278	0.34246
	aDNA_Morocco_MiddleNeolithic	0.23923	1e-05	1e-05	1e-05	0.59248	0.16826
	aDNA_Morocco_N.SG	0.083525	1e-05	1e-05	1e-05	0.078052	0.838393
	aDNA_Algeria_NumidoRoman_Berber.SG	0.0379565	0.0005	1e-05	1e-05	0.419015	0.542509
	aDNA_Tunisia_Punic_oAfrica1.SG	0.370289	0.037916	1e-05	0.032323	0.276181	0.283281
	aDNA_Tunisia_Punic_oAfrica2.SG	0.155303	0.0008	0.0005605	0.000281	0.307475	0.535581
	aDNA_Tunisia_Punic.SG	0.0333016	0.0010846	0.0022888	0.0019938	0.311097	0.650234
	aDNA_Egypt_ThirdIntermediatePeriod	0.0921065	1e-05	0.009889	0.0013745	0.650611	0.246009
	aDNA_Sudan_EarlyChristian_R	0.115492	1e-05	1e-05	0.378676	0.412055	0.0937573
	aDNA_Sudan_EarlyChristian_S	0.111802	1e-05	1e-05	0.392472	0.40152	0.0941861
	aDNA_Lebanon_IA2.SG	0.004688	1e-05	1e-05	1e-05	0.678547	0.316736
	aDNA_Lebanon_IA3_o1_1d.rel.SFI44.SG	0.078221	1e-05	1e-05	0.025525	0.671396	0.224838
	aDNA_Lebanon_MBA.SG	0.0085602	0.0082284	0.0135938	0.0006828	0.657936	0.310999
	aDNA_Lebanon_Medieval_o1.SG	0.077562	0.01176	0.025159	1e-05	0.237896	0.647613
	aDNA_Lebanon_Medieval_o2.SG	0.013475	0.006336	0.0128505	1.3e-05	0.0486555	0.91867
	aDNA_Lebanon_Medieval_o3.SG	1e-05	0.010355	1e-05	1e-05	0.497257	0.492358
	aDNA_Lebanon_Medieval_o4.SG	1e-05	1e-05	0.01779	1e-05	0.311148	0.671032
	aDNA_Lebanon_Medieval_o5.SG	0.022329	0.01845	0.000665	2.1e-05	0.150617	0.807917
	aDNA_Lebanon_Medieval.SG	0.000364333	0.00873	0.0104573	1e-05	0.595965	0.384473
	aDNA_Iran_GanjDareh_N	1e-05	0.0257554	0.0196909	0.0233226	0.561733	0.369488
	aDNA_Turkey_N	0.002741	1e-05	1e-05	1e-05	0.461575	0.535654
	Mauritania_Fulani_Assaba	0.18961	0.523301	0.132308	0.0257231	0.0547663	0.0742917
	Senegal_Fulani_Linguere	0.187439	0.524987	0.126823	0.0261841	0.0523181	0.0822488
	Senegal_Halpularen	0.0906579	0.614391	0.200455	0.037827	0.0252617	0.0314081
	Gambia_Fula	0.0998026	0.542178	0.259439	0.0306412	0.0277878	0.0401511
	Guinea_Fulani	0.101015	0.482584	0.328304	0.0213688	0.0282598	0.0384678
	Mali_Fulani_InnerDelta	0.243854	0.468195	0.0970881	0.0180477	0.0659984	0.106816
	Mali_Fulani_Diafarabe	0.206211	0.450273	0.182457	0.0245515	0.0567526	0.0797544
	BurkinaFaso_Fulani_Banfora	0.257209	0.455561	0.116044	0.014881	0.0600325	0.0962724
	BurkinaFaso_Fulani_Tindangou	0.236458	0.446634	0.148433	0.0180666	0.0626565	0.0877516
	BurkinaFaso_Fulani_Ziniare	0.202005	0.421328	0.217182	0.0270064	0.0559135	0.0765651
	Cameroon_Fulani_Tcheboua	0.241769	0.398419	0.15196	0.0666618	0.0609832	0.0802073
	Niger_Fulani_Abalak	0.275347	0.445135	0.0896621	0.0243246	0.0723495	0.0931817
	Niger_Fulani_Ader	0.276273	0.438369	0.0933832	0.0318112	0.0635049	0.096658
	Niger_Fulani_Balatungur	0.287203	0.434986	0.091483	0.0303333	0.0620808	0.0939137
	Niger_Fulani_Diffa	0.226872	0.373006	0.197827	0.0742132	0.0541625	0.07392
	Niger_Fulani_Zinder	0.161548	0.304407	0.307246	0.138936	0.0382509	0.0496123
	Chad_Fulani_Bongor	0.248967	0.39565	0.155025	0.0604095	0.0562923	0.0836573
	Chad_Fulani_Linia	0.242004	0.416031	0.133677	0.0623779	0.0565187	0.0893911
	Senegal_Bedik	0.0111661	0.778663	0.185595	0.020635	0.00239986	0.0015411
	Gambia_GWD	0.0191044	0.778087	0.169335	0.0265226	0.00355051	0.00340035
	Gambia_Jola	0.00355627	0.944843	0.0245253	0.0254847	0.000971038	0.000619329
	Gambia_Wolof	0.0421254	0.775093	0.143018	0.0313989	0.00407076	0.00429327
	Gambia_Mandinka	0.0206682	0.760604	0.183015	0.0271664	0.00487523	0.00367094
	SierraLeone_MSL	0.000839753	0.421863	0.564225	0.00901764	0.00219772	0.00185686
	BurkinaFaso_Gurmantche	0.0129155	0.201936	0.749901	0.0320901	0.00178967	0.0013678
	BurkinaFaso_Gurunsi	0.0132334	0.204967	0.752211	0.0280022	0.000672625	0.000914187
	BurkinaFaso_Mossi	0.0123122	0.234961	0.721232	0.0279614	0.00132529	0.00220759
	IvoryCoast_Ahizi	0.000882222	0.200528	0.780901	0.0139556	0.00209517	0.00163756
	IvoryCoast_Yacouba	0.000225625	0.264806	0.721267	0.0106788	0.00200831	0.00101431
	Ghana_GaAdangbe	0.00299967	0.146109	0.82937	0.0147025	0.00250596	0.00431279
	Mali_Bwa	0.00979487	0.265179	0.700762	0.0215449	0.00226033	0.000459
	Benin_Fon	0.00568895	0.111193	0.869679	0.0128628	0.000256684	0.000320105
	Benin_Yoruba	0.003094	0.0960214	0.883399	0.0157197	0.00128188	0.000484042
	Benin_Bariba	0.0093845	0.168514	0.786606	0.03262	0.00182275	0.00105358
	Nigeria_Igbo	0.00296604	0.0296535	0.944487	0.0201213	0.00188978	0.000882879
	Nigeria_YRI	0.00571169	0.071377	0.905851	0.0146648	0.0014103	0.000985667
	Nigeria_ESN	0.00351234	0.0179262	0.965906	0.0110779	0.000984404	0.000593121
	Chad_Daza	0.265912	0.0140323	0.031092	0.641684	0.0207865	0.0264932
	Chad_Kanembu	0.134912	0.15222	0.263388	0.421792	0.0061095	0.0215795
	Chad_Laal	0.00967557	0.0883521	0.468849	0.432633	1e-05	0.000480043
	Chad_Sara	0.00400761	0.0952294	0.632626	0.265625	0.000855613	0.00165642
	Chad_Toubou	0.311856	0.0210335	0.0619043	0.568125	0.00715539	0.029925
	Sudan_Daju	0.0348651	0.0432865	0.0953661	0.750408	0.0552741	0.020801
	Sudan_NubaKoalib	0.00576025	0.0321035	0.037271	0.918111	0.00214313	0.00461088
	Sudan_Nubian	0.0811744	0.00295721	0.00197929	0.413275	0.388155	0.112459
	Sudan_Zaghawa	0.129015	0.0124988	0.0487904	0.796516	0.00958913	0.00359075
	Ethiopia_Gumuz	1e-05	0.051189	0.0554622	0.837491	0.0534412	0.00240738
	Ethiopia_Amhara	0.045346	0.00791612	0.00731631	0.417376	0.50982	0.0122254
	Ethiopia_Oromo	0.0382953	0.0161955	0.0120441	0.445026	0.47981	0.00862908
	Ethiopia_Wolayta	0.0225204	0.0234271	0.0400993	0.489042	0.424217	0.000694095
	Ethiopia_Somali	0.0504561	0.000889976	0.0085485	0.553341	0.386189	0.00057481
	Morocco_BerberAsni	0.330591	0.0456206	0.0135057	0.0211612	0.308466	0.280655
	Morocco_BerberBouhria	0.229184	0.0531784	0.022884	0.0277176	0.321224	0.345812
	Morocco_BerberFiguig	0.284934	0.0437808	0.0159219	0.0175661	0.315014	0.322783
	Egypt_Egyptian	0.0565171	0.0144485	0.0295545	0.0819837	0.542992	0.274505
	Lebanon_LebaneseChristian	9.91154e-05	0.000577442	1.00192e-05	0.000197788	0.584453	0.414663
	Lebanon_LebaneseDruze	0.000924194	0.00153732	0.00183542	0.00462045	0.553892	0.437191
	Lebanon_LebaneseMuslim	0.00468351	0.00602691	0.00710626	0.0159458	0.532632	0.433606
	Yemen_Yemeni	0.0152876	0.00055625	0.0074107	0.0407918	0.732131	0.203823
	Europe_TSI	0.000356916	1e-05	1e-05	1e-05	0.244149	0.755464
	Europe_IBS	0.0266149	0.000891178	0.000301907	0.00135984	0.122095	0.848738
	Europe_SpainGranada	0.0331295	0.0013822	0.00170254	0.000916714	0.129387	0.833482
	Europe_SpainHuelva	0.040674	0.00181711	0.00179246	0.00149503	0.129135	0.825087
	Europe_SouthPortugal	0.045668	0.00602297	0.00586969	0.00448491	0.135614	0.80234
	Europe_CEU	0.000178586	1e-05	1e-05	0.000128556	0.0155191	0.984154
	Europe_GBR	4.3978e-05	1e-05	1e-05	1e-05	0.00456557	0.99536

[truncated: 5 more sheets: S11-DATES, S12-qpAdm, S13 - IBDNe, S14 - ROHs, S15 - ASCEND]
